# Supplementary material for: 2-[(1E)-({[(Benzyl­sulfan­yl)methane­thio­yl]amino}­imino)­meth­yl]-6-meth­oxy­phenol: crystal structure and Hirshfeld surface analysis
Source: Acta Crystallogr E Crystallogr Commun. 2016 Mar 18;72(Pt 4):516–21. doi: 10.1107/S2056989016004291 (PMC4910345; doi:10.1107/S2056989016004291)
Supplement: Supplementary file 1 [file e-72-00516-sup1.cif]

##############################################################################
#                                                                            #
# This CIF contains the data in a paper accepted for publication in          #
# Acta Crystallographica Section E. It conforms to the requirements of       #
# Notes for Authors for Acta Crystallographica Section E, and has been       #
# peer reviewed under the auspices of the IUCr Commission on Journals.       #
#                                                                            #
# Full details of the Crystallographic Information File format               #
# are given in the paper "The Crystallographic Information File (CIF):       #
# a New Standard Archive File for Crystallography" by S. R. Hall, F. H.      #
# Allen and I. D. Brown [Acta Cryst. (1991), A47, 655-685].                  #
#                                                                            #
# The current version of the core CIF dictionary is obtainable from          #
# ftp://ftp.iucr.org/pub/cif_core.dic.                                       #
#                                                                            #
# Software is freely available for graphical display of the structure(s)     #
# in this CIF. For information consult the CIF software page                 #
# http://www.iucr.org/resources/cif/software.                                #
#                                                                            #
# This file may be used for bona fide research purposes within the           #
# scientific community so long as proper attribution is given to the journal # 
# article from which it was obtained.                                        #
#                                                                            #
##############################################################################
data_I
_database_code_depnum_ccdc_archive 'CCDC 1465209'
_audit_creation_method     'SHELXL-2014/7'
_chemical_name_systematic
;\
2-[(1<i>E</i>)-({[(Benzylsulfanyl)methanethioyl]amino}imino)methyl]-6-\
methoxyphenol
;
_chemical_name_common     ?
_chemical_formula_moiety     'C16 H16 N2 O2 S2'
_chemical_formula_sum     'C16 H16 N2 O2 S2'
_chemical_formula_iupac     'C16 H16 N2 O2 S2'
_chemical_formula_weight     332.43
_chemical_melting_point     ?
_shelx_space_group_comment
;
The symmetry employed for this shelxl refinement is uniquely defined
by the following loop, which should always be used as a source of
symmetry information in preference to the above space-group names.
They are only intended as comments.
;
_space_group_crystal_system     monoclinic
_space_group_name_H-M_alt     'C 2/c'
_space_group_name_Hall     '-C 2yc'
loop_
    _space_group_symop_operation_xyz
    'x, y, z'
    'x, -y, z+1/2'
    'x+1/2, y+1/2, z'
    'x+1/2, -y+1/2, z+1/2'
    '-x, -y, -z'
    '-x, y, -z-1/2'
    '-x+1/2, -y+1/2, -z'
    '-x+1/2, y+1/2, -z-1/2'
_cell_length_a     20.7896(10)
_cell_length_b     4.6965(2)
_cell_length_c     32.5217(13)
_cell_angle_alpha     90
_cell_angle_beta     95.004(4)
_cell_angle_gamma     90
_cell_volume     3163.3(2)
_cell_formula_units_Z     8
_cell_measurement_reflns_used     2185
_cell_measurement_theta_min     2
_cell_measurement_theta_max     29
_cell_measurement_temperature     100(2)
_exptl_crystal_description     'plate'
_exptl_crystal_colour     'light-yellow'
_exptl_crystal_size_max     0.250
_exptl_crystal_size_mid     0.150
_exptl_crystal_size_min     0.070
_exptl_crystal_density_diffrn     1.396
_exptl_crystal_density_meas     ?
_exptl_crystal_density_method     ?
_exptl_crystal_F_000     1392
_exptl_absorpt_coefficient_mu     0.345
_exptl_absorpt_correction_type     multi-scan
_exptl_absorpt_process_details
;
(CrysAlis PRO; Agilent, 2011)
;
_shelx_estimated_absorpt_T_min     0.919
_shelx_estimated_absorpt_T_max     0.976
_exptl_absorpt_correction_T_min     0.87
_exptl_absorpt_correction_T_max     0.98
_diffrn_ambient_temperature     100(2)
_diffrn_radiation_type     MoK\a
_diffrn_radiation_wavelength     0.71073
_diffrn_radiation_source     'Enhance (Mo) X-ray Source'
_diffrn_radiation_monochromator     'graphite'
_diffrn_measurement_device_type     'Agilent Xcalibur Eos Gemini'
_diffrn_measurement_method     '\w scans'
_diffrn_detector_area_resol_mean     16.1952
_diffrn_reflns_number     6979
_diffrn_reflns_av_R_equivalents     0.0334
_diffrn_reflns_theta_min     2.425
_diffrn_reflns_theta_max     26.499
_diffrn_reflns_theta_full     26.499
_diffrn_measured_fraction_theta_max     0.998
_diffrn_measured_fraction_theta_full     0.998
_diffrn_reflns_limit_h_min     -25
_diffrn_reflns_limit_h_max     26
_diffrn_reflns_limit_k_min     -5
_diffrn_reflns_limit_k_max     5
_diffrn_reflns_limit_l_min     -27
_diffrn_reflns_limit_l_max     40
_refine_special_details     ?
_reflns_number_total     3270
_reflns_number_gt     2595
_reflns_threshold_expression     'I > 2\s(I)'
_refine_ls_structure_factor_coef     Fsqd
_refine_ls_matrix_type     full
_refine_ls_R_factor_all     0.0566
_refine_ls_R_factor_gt     0.0410
_refine_ls_wR_factor_gt     0.0887
_refine_ls_wR_factor_ref     0.0973
_refine_ls_goodness_of_fit_ref     1.059
_refine_ls_restrained_S_all     1.059
_refine_ls_number_reflns     3270
_refine_ls_number_parameters     206
_refine_ls_number_restraints     2
_refine_ls_hydrogen_treatment     mixed
_refine_ls_weighting_scheme     calc
_refine_ls_weighting_details
              'w=1/[\s^2^(Fo^2^)+(0.0382P)^2^+1.7624P] where P=(Fo^2^+2Fc^2^)/3'
_atom_sites_solution_primary     ?
_atom_sites_solution_secondary     ?
_refine_ls_shift/su_max     0.002
_refine_ls_shift/su_mean     0.000
_refine_diff_density_max     0.332
_refine_diff_density_min     -0.239
_refine_ls_extinction_method     none
_refine_ls_extinction_coef     .
loop_
    _atom_type_symbol
    _atom_type_description
    _atom_type_scat_dispersion_real
    _atom_type_scat_dispersion_imag
    _atom_type_scat_source
    'C' 'C' 0.0033 0.0016
                         'International Tables Vol C Tables 4.2.6.8 and 6.1.1.4'
    'H' 'H' 0.0000 0.0000
                         'International Tables Vol C Tables 4.2.6.8 and 6.1.1.4'
    'N' 'N' 0.0061 0.0033
                         'International Tables Vol C Tables 4.2.6.8 and 6.1.1.4'
    'O' 'O' 0.0106 0.0060
                         'International Tables Vol C Tables 4.2.6.8 and 6.1.1.4'
    'S' 'S' 0.1246 0.1234
                         'International Tables Vol C Tables 4.2.6.8 and 6.1.1.4'
_computing_data_collection
;
CrysAlis PRO (Agilent, 2011)
;
_computing_cell_refinement
;
CrysAlis PRO (Agilent, 2011)
;
_computing_data_reduction
;
CrysAlis PRO (Agilent, 2011)
;
_computing_structure_solution
;
SHELXS97 (Sheldrick, 2008)
;
_computing_structure_refinement
;
SHELXL2014 (Sheldrick, 2015)
;
_computing_molecular_graphics
;
ORTEP-3 for Windows (Farrugia, 2012) and DIAMOND (Brandenburg,
2006)
;
_computing_publication_material
;
publCIF (Westrip, 2010)
;
loop_
    _atom_site_type_symbol
    _atom_site_label
    _atom_site_fract_x
    _atom_site_fract_y
    _atom_site_fract_z
    _atom_site_U_iso_or_equiv
    _atom_site_adp_type
    _atom_site_calc_flag
    _atom_site_occupancy
    _atom_site_disorder_assembly
    _atom_site_disorder_group
    S S1 0.22247(2) 0.46299(12) 0.61684(2) 0.02185(15) Uani d 1 . .
    S S2 0.17478(3) 0.80851(12) 0.54164(2) 0.02258(15) Uani d 1 . .
    O O1 0.35672(7) -0.0373(3) 0.63252(4) 0.0239(3) Uani d 1 . .
    H H1O 0.3342(10) 0.086(4) 0.6194(7) 0.036 Uiso d 1 . .
    O O2 0.43677(8) -0.4115(3) 0.66547(5) 0.0305(4) Uani d 1 . .
    N N1 0.27458(8) 0.4630(4) 0.54712(5) 0.0203(4) Uani d 1 . .
    H H1N 0.2819(10) 0.519(5) 0.5223(4) 0.024 Uiso d 1 . .
    N N2 0.31479(8) 0.2682(4) 0.56753(5) 0.0194(4) Uani d 1 . .
    C C1 0.22604(9) 0.5777(4) 0.56594(6) 0.0179(4) Uani d 1 . .
    C C2 0.15287(10) 0.6579(5) 0.63209(6) 0.0237(5) Uani d 1 . .
    H H2A 0.1579 0.8639 0.6268 0.028 Uiso calc 1 . .
    H H2B 0.1130 0.5907 0.6161 0.028 Uiso calc 1 . .
    C C3 0.14873(10) 0.6059(5) 0.67741(6) 0.0223(5) Uani d 1 . .
    C C4 0.18779(13) 0.7499(6) 0.70649(8) 0.0395(6) Uani d 1 . .
    H H4 0.2181 0.8838 0.6979 0.047 Uiso calc 1 . .
    C C5 0.18365(13) 0.7029(6) 0.74845(8) 0.0432(7) Uani d 1 . .
    H H5 0.2108 0.8059 0.7682 0.052 Uiso calc 1 . .
    C C6 0.14056(12) 0.5086(5) 0.76139(7) 0.0356(6) Uani d 1 . .
    H H6 0.1381 0.4735 0.7900 0.043 Uiso calc 1 . .
    C C7 0.10141(14) 0.3670(7) 0.73262(8) 0.0502(8) Uani d 1 . .
    H H7 0.0708 0.2346 0.7413 0.060 Uiso calc 1 . .
    C C8 0.10538(13) 0.4127(6) 0.69076(8) 0.0404(7) Uani d 1 . .
    H H8 0.0779 0.3096 0.6712 0.048 Uiso calc 1 . .
    C C9 0.35930(10) 0.1553(4) 0.54759(6) 0.0192(4) Uani d 1 . .
    H H9 0.3635 0.2118 0.5199 0.023 Uiso calc 1 . .
    C C10 0.40308(9) -0.0564(4) 0.56664(6) 0.0188(4) Uani d 1 . .
    C C11 0.40002(9) -0.1423(4) 0.60766(6) 0.0191(4) Uani d 1 . .
    C C12 0.44376(10) -0.3469(5) 0.62508(7) 0.0236(5) Uani d 1 . .
    C C13 0.48986(10) -0.4610(5) 0.60167(7) 0.0282(5) Uani d 1 . .
    H H13 0.5196 -0.5984 0.6134 0.034 Uiso calc 1 . .
    C C14 0.49292(11) -0.3747(5) 0.56070(7) 0.0286(5) Uani d 1 . .
    H H14 0.5246 -0.4541 0.5448 0.034 Uiso calc 1 . .
    C C15 0.45042(10) -0.1762(5) 0.54345(7) 0.0239(5) Uani d 1 . .
    H H15 0.4529 -0.1189 0.5156 0.029 Uiso calc 1 . .
    C C16 0.47583(12) -0.6366(5) 0.68359(8) 0.0346(6) Uani d 1 . .
    H H16A 0.4679 -0.8109 0.6674 0.052 Uiso calc 1 . .
    H H16B 0.4649 -0.6693 0.7119 0.052 Uiso calc 1 . .
    H H16C 0.5215 -0.5840 0.6839 0.052 Uiso calc 1 . .
loop_
    _atom_site_aniso_label
    _atom_site_aniso_U_11
    _atom_site_aniso_U_22
    _atom_site_aniso_U_33
    _atom_site_aniso_U_12
    _atom_site_aniso_U_13
    _atom_site_aniso_U_23
    S1 0.0221(3) 0.0271(3) 0.0169(3) 0.0071(2) 0.0051(2) 0.0040(2)
    S2 0.0225(3) 0.0273(3) 0.0180(3) 0.0075(2) 0.0024(2) 0.0047(2)
    O1 0.0258(8) 0.0281(9) 0.0183(7) 0.0072(7) 0.0044(6) 0.0034(7)
    O2 0.0399(9) 0.0269(9) 0.0238(8) 0.0075(7) -0.0035(7) 0.0064(7)
    N1 0.0206(9) 0.0253(10) 0.0154(8) 0.0044(8) 0.0040(7) 0.0058(8)
    N2 0.0180(8) 0.0208(9) 0.0194(9) 0.0039(7) 0.0024(7) 0.0026(8)
    C1 0.0181(10) 0.0179(10) 0.0176(10) -0.0018(8) 0.0016(8) 0.0000(9)
    C2 0.0239(11) 0.0257(12) 0.0222(11) 0.0080(9) 0.0061(9) 0.0038(10)
    C3 0.0234(11) 0.0231(12) 0.0212(11) 0.0093(9) 0.0059(9) 0.0005(9)
    C4 0.0430(15) 0.0457(16) 0.0293(13) -0.0093(13) 0.0010(12) 0.0040(12)
    C5 0.0523(17) 0.0504(17) 0.0258(13) -0.0002(14) -0.0034(12) -0.0029(13)
    C6 0.0411(14) 0.0470(16) 0.0200(11) 0.0152(12) 0.0103(11) 0.0032(12)
    C7 0.0549(18) 0.066(2) 0.0310(14) -0.0188(16) 0.0104(13) 0.0078(14)
    C8 0.0493(16) 0.0480(16) 0.0244(12) -0.0172(13) 0.0063(12) -0.0001(12)
    C9 0.0225(10) 0.0203(11) 0.0150(10) -0.0017(9) 0.0028(9) 0.0010(9)
    C10 0.0184(10) 0.0170(10) 0.0210(10) -0.0013(9) 0.0015(8) -0.0030(9)
    C11 0.0185(10) 0.0189(11) 0.0197(10) -0.0013(8) 0.0004(9) -0.0039(9)
    C12 0.0264(11) 0.0194(11) 0.0239(11) -0.0004(9) -0.0046(9) -0.0011(9)
    C13 0.0239(11) 0.0238(12) 0.0355(13) 0.0068(10) -0.0067(10) -0.0046(11)
    C14 0.0228(11) 0.0301(13) 0.0331(13) 0.0063(10) 0.0035(10) -0.0077(11)
    C15 0.0223(11) 0.0269(12) 0.0228(11) 0.0012(9) 0.0041(9) -0.0030(10)
    C16 0.0411(14) 0.0237(13) 0.0363(14) -0.0008(11) -0.0129(12) 0.0070(11)
_geom_special_details
;
 All esds (except the esd in the dihedral angle between two l.s. planes)
 are estimated using the full covariance matrix.  The cell esds are taken
 into account individually in the estimation of esds in distances, angles
 and torsion angles; correlations between esds in cell parameters are only
 used when they are defined by crystal symmetry.  An approximate (isotropic)
 treatment of cell esds is used for estimating esds involving l.s. planes.
;
loop_
    _geom_bond_atom_site_label_1
    _geom_bond_atom_site_label_2
    _geom_bond_site_symmetry_2
    _geom_bond_distance
    _geom_bond_publ_flag
    S1 C1 . 1.749(2) ?
    S1 C2 . 1.817(2) ?
    S2 C1 . 1.670(2) ?
    O1 C11 . 1.354(2) ?
    O1 H1O . 0.836(10) ?
    O2 C12 . 1.368(3) ?
    O2 C16 . 1.429(3) ?
    N1 C1 . 1.338(2) ?
    N1 N2 . 1.371(2) ?
    N1 H1N . 0.874(9) ?
    N2 C9 . 1.290(2) ?
    C2 C3 . 1.504(3) ?
    C2 H2A . 0.9900 ?
    C2 H2B . 0.9900 ?
    C3 C4 . 1.370(3) ?
    C3 C8 . 1.376(3) ?
    C4 C5 . 1.392(3) ?
    C4 H4 . 0.9500 ?
    C5 C6 . 1.370(4) ?
    C5 H5 . 0.9500 ?
    C6 C7 . 1.359(4) ?
    C6 H6 . 0.9500 ?
    C7 C8 . 1.388(3) ?
    C7 H7 . 0.9500 ?
    C8 H8 . 0.9500 ?
    C9 C10 . 1.450(3) ?
    C9 H9 . 0.9500 ?
    C10 C11 . 1.401(3) ?
    C10 C15 . 1.408(3) ?
    C11 C12 . 1.408(3) ?
    C12 C13 . 1.383(3) ?
    C13 C14 . 1.400(3) ?
    C13 H13 . 0.9500 ?
    C14 C15 . 1.370(3) ?
    C14 H14 . 0.9500 ?
    C15 H15 . 0.9500 ?
    C16 H16A . 0.9800 ?
    C16 H16B . 0.9800 ?
    C16 H16C . 0.9800 ?
loop_
    _geom_angle_atom_site_label_1
    _geom_angle_atom_site_label_2
    _geom_angle_atom_site_label_3
    _geom_angle_site_symmetry_1
    _geom_angle_site_symmetry_3
    _geom_angle
    _geom_angle_publ_flag
    C1 S1 C2 . . 101.75(10) ?
    C11 O1 H1O . . 108.6(16) ?
    C12 O2 C16 . . 117.13(17) ?
    C1 N1 N2 . . 119.96(16) ?
    C1 N1 H1N . . 120.0(15) ?
    N2 N1 H1N . . 120.0(15) ?
    C9 N2 N1 . . 117.70(17) ?
    N1 C1 S2 . . 121.37(15) ?
    N1 C1 S1 . . 113.89(15) ?
    S2 C1 S1 . . 124.74(11) ?
    C3 C2 S1 . . 107.49(14) ?
    C3 C2 H2A . . 110.2 ?
    S1 C2 H2A . . 110.2 ?
    C3 C2 H2B . . 110.2 ?
    S1 C2 H2B . . 110.2 ?
    H2A C2 H2B . . 108.5 ?
    C4 C3 C8 . . 118.2(2) ?
    C4 C3 C2 . . 121.0(2) ?
    C8 C3 C2 . . 120.8(2) ?
    C3 C4 C5 . . 121.0(2) ?
    C3 C4 H4 . . 119.5 ?
    C5 C4 H4 . . 119.5 ?
    C6 C5 C4 . . 120.3(3) ?
    C6 C5 H5 . . 119.8 ?
    C4 C5 H5 . . 119.8 ?
    C7 C6 C5 . . 118.8(2) ?
    C7 C6 H6 . . 120.6 ?
    C5 C6 H6 . . 120.6 ?
    C6 C7 C8 . . 121.1(3) ?
    C6 C7 H7 . . 119.4 ?
    C8 C7 H7 . . 119.4 ?
    C3 C8 C7 . . 120.5(2) ?
    C3 C8 H8 . . 119.7 ?
    C7 C8 H8 . . 119.7 ?
    N2 C9 C10 . . 121.21(18) ?
    N2 C9 H9 . . 119.4 ?
    C10 C9 H9 . . 119.4 ?
    C11 C10 C15 . . 119.1(2) ?
    C11 C10 C9 . . 121.72(18) ?
    C15 C10 C9 . . 119.15(18) ?
    O1 C11 C10 . . 123.47(19) ?
    O1 C11 C12 . . 116.60(18) ?
    C10 C11 C12 . . 119.92(18) ?
    O2 C12 C13 . . 125.4(2) ?
    O2 C12 C11 . . 114.77(18) ?
    C13 C12 C11 . . 119.8(2) ?
    C12 C13 C14 . . 120.2(2) ?
    C12 C13 H13 . . 119.9 ?
    C14 C13 H13 . . 119.9 ?
    C15 C14 C13 . . 120.4(2) ?
    C15 C14 H14 . . 119.8 ?
    C13 C14 H14 . . 119.8 ?
    C14 C15 C10 . . 120.6(2) ?
    C14 C15 H15 . . 119.7 ?
    C10 C15 H15 . . 119.7 ?
    O2 C16 H16A . . 109.5 ?
    O2 C16 H16B . . 109.5 ?
    H16A C16 H16B . . 109.5 ?
    O2 C16 H16C . . 109.5 ?
    H16A C16 H16C . . 109.5 ?
    H16B C16 H16C . . 109.5 ?
loop_
    _geom_hbond_atom_site_label_D
    _geom_hbond_atom_site_label_H
    _geom_hbond_atom_site_label_A
    _geom_hbond_site_symmetry_A
    _geom_hbond_distance_DH
    _geom_hbond_distance_HA
    _geom_hbond_distance_DA
    _geom_hbond_angle_DHA
    O1 H1O N2 . 0.84(2) 1.90(2) 2.639(2) 146(2)
    N1 H1N S2 7_566 0.875(15) 2.474(16) 3.3351(18) 168.4(17)
    C6 H6 O1 8_557 0.95 2.51 3.453(3) 170
_shelx_hkl_file
;
   0   0   4 110793. 1071.55   1
   0   0   5 581.144 152.606   1
   0   0   6 168826. 1627.49   1
   0   0   7 354.514 147.012   1
   0   0  -8 41351.8 907.113   1
   0   0   8 38602.1 901.473   1
   0   0   9 835.455 265.054   1
   0   0  -9-39.6158 127.305   1
   0   0  10 275851. 2703.97   1
   0   0  11 1775.26 422.397   1
   0   0  12 388770. 3497.34   1
   0   0  13 2657.60 475.814   1
   0   0  14 263094. 3144.86   1
   0   0  15 2892.27 541.121   1
   0   0  16 274688. 3428.61   1
   0   0  17 2179.46 478.734   1
   0   0  18 85846.4 2051.56   1
   0   0  19 977.928 289.147   1
   0   0  20 427.350 220.018   1
   0   0  21-49.9415 167.184   1
   0   0  22 60.8224 203.094   1
   0   0  23 706.904 319.164   1
   0   0  24 42283.6 1686.98   1
   0   0  25 302.789 280.158   1
   0   0  26 17817.6 1154.54   1
   0   0  27 40.7179 212.395   3
   0   0  27 249.474 230.752   1
   0   0  28 2976.86 507.659   1
   0   0  28 2815.20 483.931   3
   0   0  29-244.893 238.617   3
   0   0  29-26.9072 185.652   1
   0   0  30 432.543 281.277   1
   0   0  30 5.08091 244.755   3
   0   0  31 528.267 307.661   1
   0   0  31 189.649 210.454   3
   0   0  32 6213.50 799.416   3
   0   0  32 3625.03 575.528   1
   0   0  33 123.729 314.139   3
   0   0  33 620.759 302.329   1
   0   0  34 6534.50 821.305   1
   0   0  34 9345.18 988.782   3
   0   0  35 640.021 388.152   1
   0   0  35 820.644 352.750   3
   0   0  36 30409.2 1822.31   3
   0   0  36 29377.0 1810.85   1
   0   0  37 621.278 312.187   1
   0   0  37 1073.08 521.648   3
   0   0  38 14188.4 1296.43   3
   0   0  38 12894.6 1230.20   1
   0   0  39-250.977 333.254   1
   0   0  40 10166.4 1159.76   1
   0  -2   0 25580.8 771.875   1
   0   2   0 22792.1 716.565   1
   0  -2   0 24033.6 977.233   3
   0  -2   1 5183.58 338.267   1
   0   2  -1 4278.03 297.492   1
   0  -2  -1 4546.57 446.369   3
   0   2   1 4213.95 335.540   1
   0  -2   1 4306.42 443.614   3
   0  -2  -2 5306.11 522.547   3
   0   2  -2 4664.13 287.347   1
   0   2   2 5002.14 376.518   1
   0  -2   2 5352.45 322.873   1
   0  -2   2 5494.59 473.962   3
   0  -2   3 2430.68 344.138   3
   0  -2  -3 1764.58 308.698   3
   0  -2   3 2239.93 203.536   1
   0   2   3 1476.44 252.909   1
   0  -2   4 140358. 1333.71   1
   0  -2   4 137898. 2266.40   3
   0   2   4 137443. 2125.61   1
   0  -2  -4 133410. 2459.86   3
   0  -2   5 30862.2 1079.15   3
   0  -2   5 27104.2 489.706   2
   0  -2   5 24159.2 511.881   1
   0   2   5 29966.9 1047.59   1
   0  -2  -5 28829.2 1155.53   3
   0   2   6 628.692 206.226   1
   0  -2   6 747.394 208.253   3
   0  -2  -6 547.911 227.518   3
   0   2   7 727.307 254.755   1
   0  -2   7 596.898 173.673   3
   0  -2  -7 372.147 207.222   3
   0   2   8 48058.2 1469.44   1
   0  -2   8 46752.0 1350.95   3
   0   2   9 260.360 184.927   1
   0  -2   9 18.4279 162.956   3
   0  -2  10 19042.4 873.137   3
   0   2  10 20787.3 1047.47   1
   0   2  11 78225.8 2059.50   1
   0  -2 -11 77919.7 1964.95   4
   0  -2  11 76123.5 1749.76   3
   0  -2 -12 668.827 234.333   4
   0   2  12 621.426 262.324   1
   0  -2  12 290.519 152.853   3
   0  -2  13 1280.18 277.200   3
   0   2  13 1680.77 346.218   1
   0  -2 -13 1536.02 295.009   4
   0  -2  14 669.890 211.644   3
   0  -2 -14 774.021 245.625   4
   0   2  14 913.174 305.776   1
   0  -2  14 484.299 71.5621   1
   0  -2 -15 17525.6 972.235   4
   0   2  15 16584.6 1062.63   1
   0  -2  15 15236.0 435.078   1
   0  -2  15 16405.6 872.605   3
   0  -2  16 24394.4 1072.41   3
   0   2  16 24981.8 1333.95   1
   0  -2  16 23598.5 593.735   1
   0  -2 -16 25109.5 1175.25   4
   0  -2 -17 7517.72 643.567   4
   0  -2  17 8707.70 661.097   3
   0  -2  17 8551.09 388.592   1
   0   2  17 8062.41 787.716   1
   0  -2  18 16366.9 568.227   1
   0  -2 -18 15661.6 946.767   4
   0   2  18 16469.5 1123.17   1
   0  -2  18 16201.5 918.639   3
   0   2  19 15279.2 1117.93   1
   0  -2 -19 13360.2 887.816   4
   0  -2  19 14643.3 572.118   1
   0  -2  19 13751.8 869.774   3
   0  -2  20 14440.1 600.947   1
   0   2  20 13970.5 1091.02   1
   0  -2  20 14030.0 893.248   3
   0  -2  21 4051.31 342.989   1
   0  -2  21 4198.66 523.082   3
   0   2  21 3285.05 557.901   1
   0  -2  22 12754.3 881.787   3
   0   2  22 13009.8 1090.33   1
   0  -2  23 92.0752 230.405   3
   0   2  23-17.8277 267.100   1
   0  -2  24 11822.6 894.228   3
   0   2  24 10893.3 1038.42   1
   0  -2  25 21952.0 1219.89   3
   0   2  25 22205.5 1502.54   1
   0   2  26-45.2745 273.317   1
   0  -2  26 376.348 326.279   3
   0   2  27 21365.4 1521.35   1
   0  -2  27 22396.4 1277.78   3
   0   2  28 8091.68 973.585   1
   0  -2  28 10523.5 925.331   3
   0  -2  29 31444.7 1551.41   3
   0   2  29 29452.1 1843.88   1
   0   2  30 1456.04 502.976   1
   0  -2  30 1111.41 366.927   3
   0   2  31 4323.21 761.883   1
   0   2  32 476.492 346.856   1
   0   2  33-218.131 361.699   1
   0   2  34 9317.74 1156.82   1
   0   2  35 1115.98 464.752   1
   0   2  36 5799.83 948.859   1
   0   2  37 285.835 457.760   1
   0   2  38-16.3364 287.431   1
   0  -4   0 365.000 247.289   3
   0  -4   1 1416.67 400.842   3
   0  -4  -1 1684.66 442.406   3
   0  -4   2 938.404 321.416   3
   0  -4  -2 743.874 227.459   3
   0   4   2 1064.22 279.046   1
   0  -4   3 100.793 201.178   3
   0   4   3 410.599 198.980   1
   0  -4  -3-252.209 281.206   3
   0  -4  -4 439.808 316.976   3
   0   4   4 277.505 184.705   1
   0  -4   4 248.712 319.846   3
   0  -4  -5 18240.6 1322.35   3
   0  -4   5 17490.5 1212.97   3
   0   4   5 17672.7 1043.98   1
   0  -4  -6 7026.48 845.848   3
   0  -4   6 8600.00 883.669   3
   0   4   6 8127.90 742.986   1
   0  -4  -7 38932.7 1944.27   3
   0   4   7 39787.9 1657.30   1
   0  -4   7 37997.2 1776.04   3
   0  -4   8 9567.83 929.683   3
   0  -4  -8 8962.31 953.772   3
   0   4   8 9817.06 861.045   1
   0  -4   9 1717.51 471.345   3
   0   4   9 1416.77 358.865   1
   0   4  10 322.315 220.622   1
   0  -4  10 658.902 349.004   3
   0   4  11 6411.29 741.266   1
   0  -4  11 7293.12 782.953   3
   0   4  12 2758.03 528.103   1
   0  -4  12 1916.91 456.701   3
   0   4  13 5609.27 724.997   1
   0  -4  13 3516.18 550.645   3
   0  -4  14 1098.86 330.669   3
   0   4  14 1501.00 426.983   1
   0  -4 -14 1468.67 446.227   4
   0  -4 -15 1873.35 497.369   4
   0   4  15 2838.52 543.455   1
   0  -4  15 2894.49 509.007   3
   0  -4 -16 468.845 398.665   4
   0   4  16-66.0073 291.309   1
   0  -4  16 357.352 388.407   3
   0  -4  17 32903.9 1665.09   3
   0   4  17 30833.6 1817.53   1
   0  -4 -17 29444.2 1807.76   4
   0  -4 -18 656.308 258.307   4
   0   4  18 698.200 372.514   1
   0  -4  18 575.216 513.474   3
   0   4  19 7608.78 956.619   1
   0  -4  19 8357.26 882.231   3
   0  -4 -19 8518.82 1023.64   4
   0  -4 -20-53.7297 355.750   4
   0   4  20 385.582 333.298   1
   0  -4  20 516.402 356.370   3
   0  -4 -21 1530.84 481.497   4
   0   4  21 2126.29 552.460   1
   0  -4 -22 6137.08 867.759   4
   0   4  22 7291.63 1010.20   1
   0  -4 -23 868.078 304.860   4
   0   4  23 813.601 420.160   1
   0  -4 -24 1608.48 417.869   4
   0   4  24 1311.16 477.789   1
   0  -4 -25 507.833 325.832   4
   0   4  25-78.1040 308.638   1
   0  -4 -26 1338.34 449.388   4
   0   4  26 1263.29 466.953   1
   0   4  27 1048.94 513.598   1
   0  -4 -27 1415.35 469.248   4
   0   4  28 154.430 362.304   1
   0   4  29 1199.61 477.815   1
   0   4  30-502.704 511.857   1
   0  -6   0 2417.48 695.622   3
   0  -6   1 3156.74 738.861   3
   0  -6  -1 4057.82 852.044   3
   0  -6  -2 1716.15 640.818   3
   0  -6   2 617.352 440.453   3
   0  -6   3 13127.2 1416.40   3
   0  -6   4-32.7478 490.269   3
   0  -6   5 831.270 435.534   3
   0  -6   6 243.766 390.556   3
   0  -6   7 1722.72 597.760   3
  -1   1  42-142.502 307.928   1
  -1   1  41 2339.02 686.504   1
  -1   1  40 7982.89 1086.76   1
  -1   1  39 295.433 306.306   1
  -1   1  38 899.764 399.545   1
  -1   1  37 431.782 328.670   1
  -1   1  36 8428.77 1075.44   1
  -1   1  35 12688.2 1279.49   1
  -1   1  34 448.128 423.557   1
  -1   1  33 5094.65 829.681   1
  -1  -1  33 4222.96 642.515   3
  -1  -1  32 25604.8 1420.19   1
  -1   1  32 24829.6 1688.72   1
  -1  -1  32 23222.1 1404.64   3
  -1   1  31 271.906 232.038   1
  -1  -1  31 431.983 276.259   3
  -1  -1  31 916.503 337.721   1
  -1  -1  30 5294.06 646.577   1
  -1   1  30 4670.96 727.631   1
  -1  -1  30 4401.36 600.623   3
  -1   1  29 2.71640 247.964   1
  -1  -1  29 199.360 216.622   1
  -1  -1  29 403.730 257.374   3
  -1  -1  28 16210.8 1036.88   1
  -1   1  28 13655.7 1162.63   1
  -1  -1  28 15323.4 1035.43   3
  -1  -1  27 315.794 226.615   3
  -1  -1  27 708.553 228.394   1
  -1   1  27 853.888 337.217   1
  -1  -1  26 683.104 249.400   3
  -1  -1  26 478.648 241.478   1
  -1   1  26 814.117 298.419   1
  -1  -1  25 600.359 208.914   3
  -1  -1  25 660.329 241.382   1
  -1   1  25 644.089 327.196   1
  -1  -1  24 21030.4 1084.82   1
  -1   1  24 21142.7 1333.35   1
  -1  -1  24 20283.3 1101.09   3
  -1  -1  23 29490.9 1281.62   3
  -1   1  23 32157.2 1604.73   1
  -1  -1  23 31582.9 1279.56   1
  -1  -1  22 1939.28 341.215   1
  -1   1  22 1987.09 455.126   1
  -1  -1  22 1795.51 372.053   3
  -1  -1  21 14662.4 827.866   1
  -1   1  21 13414.7 1018.80   1
  -1  -1  21 13941.3 846.170   3
  -1  -1  20 22689.3 1041.29   3
  -1   1  20 21600.3 1230.78   1
  -1  -1  20 22499.0 1003.44   1
  -1  -1  19 21787.6 989.963   3
  -1   1  19 21207.7 1187.30   1
  -1  -1  19 22192.7 943.597   1
  -1   1  18 4682.92 586.972   1
  -1  -1  18 3663.55 392.579   1
  -1  -1  18 4483.46 451.079   3
  -1  -1  17 22924.7 950.264   3
  -1  -1  17 23929.8 909.921   1
  -1   1  17 24348.2 1200.32   1
  -1  -1  16 64.3023 144.605   3
  -1   1  16 1.28003 221.968   1
  -1  -1  16 138.442 130.525   1
  -1   1  15 1101.51 288.999   1
  -1  -1  15 825.700 180.134   1
  -1  -1  15 814.396 224.574   3
  -1   1  14 3385.06 454.121   1
  -1  -1  14 3290.63 339.884   3
   1  -1 -14 2982.82 320.409   4
  -1  -1  14 2831.20 287.188   1
  -1  -1  13 34497.7 916.730   1
   1   1 -13 36749.9 924.555   1
  -1   1  13 35968.6 1305.76   1
  -1  -1  13 33306.6 1005.82   3
   1  -1 -13 31830.7 970.401   4
  -1  -1  12 3936.46 340.531   3
  -1  -1  12 4413.50 319.965   1
   1   1 -12 4969.68 328.152   1
  -1   1  12 4856.00 501.270   1
   1  -1 -12 4099.80 351.439   4
  -1   1  11 23548.0 992.445   1
  -1  -1  11 23339.8 672.393   1
   1   1 -11 24265.0 786.425   3
  -1  -1  11 23288.4 764.456   3
   1  -1 -11 22764.7 791.028   4
   1   1 -11 25534.9 685.597   1
   1  -1 -10 4861.48 361.387   4
  -1  -1  10 4998.04 297.883   1
   1   1 -10 5543.46 302.078   1
  -1  -1  10 4978.34 347.956   3
  -1   1  10 5305.79 479.187   1
   1   1 -10 5850.16 373.939   3
  -1  -1   9 1769.38 172.664   1
   1  -1  -9 2368.65 254.268   4
   1   1  -9 2363.34 243.926   3
  -1   1   9 2464.76 324.219   1
  -1  -1   9 1860.89 222.156   3
   1   1  -8 12512.3 499.498   3
  -1  -1   8 10903.0 468.524   3
  -1  -1   8 11688.8 384.781   1
  -1   1   8 11512.3 624.212   1
  -1  -1   7 13838.4 492.444   3
  -1  -1   7 14083.6 393.025   1
  -1   1   7 13394.2 649.069   1
   1   1  -7 14858.3 518.079   3
   1   1  -6 60741.0 1022.40   3
   1  -1  -6 58581.2 1271.99   3
  -1   1   6 60822.3 1296.57   1
  -1  -1   6 58377.1 1010.76   3
  -1  -1   6 58344.5 727.928   1
  -1  -1   5 117.620 85.6568   3
   1   1  -5-6.91606 87.4246   3
  -1   1   5-129.012 115.032   1
   1  -1  -5 8.17817 134.192   3
   1   1  -4 1384.83 170.046   3
  -1  -1   4 1086.27 149.309   3
   1  -1  -4 1467.62 210.705   3
  -1   1   4 1495.81 221.032   1
   1   1  -3 2090.68 211.011   3
  -1  -1   3 1776.14 134.450   2
   1  -1  -3 1611.23 225.140   3
  -1  -1   3 1742.81 185.268   3
  -1   1   3 2020.89 225.143   1
   1  -1  -2 52042.3 915.196   1
   1  -1  -2 47398.1 1028.86   3
  -1  -1   2 48110.3 890.861   3
  -1  -1   2 50270.4 695.385   1
   1   1  -2 52100.6 919.889   3
  -1   1   2 48269.2 903.142   1
  -1  -1   1 74761.2 1120.67   3
   1  -1  -1 74958.8 1274.25   3
  -1   1   1 74068.6 1031.28   1
  -1  -1   1 77264.9 928.930   1
   1   1  -1 76442.3 1140.70   3
   1  -1  -1 77104.1 1028.33   1
   1  -1   0 20763.1 652.413   3
  -1  -1   0 22102.3 539.447   1
  -1   1   0 21388.4 502.075   1
  -1  -1   0 20919.5 615.387   3
   1   1   0 20532.0 521.548   1
   1  -1   0 22411.1 503.340   1
   1  -1   1 39737.9 579.511   1
   1  -1   1 40050.4 906.558   3
  -1  -1  -1 42476.4 800.806   1
  -1   1  -1 39688.9 591.405   1
   1   1   1 39539.7 780.154   1
  -1  -1  -1 39350.9 883.665   3
   1   1   2 168486. 1723.03   1
  -1  -1  -2 165187. 1842.14   3
   1  -1   2 172664. 1883.60   3
   1   1   3 27120.5 738.781   1
   1  -1   3 27401.8 749.379   3
   1  -1   4 20042.0 657.635   3
   1   1   4 19562.7 662.811   1
   1  -1   5 24041.5 730.820   3
   1   1   5 24270.3 785.492   1
  -1   1  -5 25659.6 776.547   3
  -1  -1  -5 23780.4 785.279   4
  -1   1  -6 180.789 130.808   3
   1   1   6 75.3610 145.119   1
   1  -1   6 58.5655 115.213   3
  -1  -1  -6 20.4186 125.816   4
   1  -1   7 66091.6 1281.13   3
   1   1   7 65092.1 1413.28   1
  -1  -1  -7 67835.1 1356.78   4
  -1  -1  -8 43856.7 1123.12   4
   1  -1   8 43830.8 1078.91   3
   1   1   8 43117.2 1199.07   1
   1  -1   8 45497.0 612.887   1
  -1   1  -8 46013.5 624.648   1
  -1  -1  -9 5614.24 415.563   4
   1  -1   9 6038.83 423.628   3
  -1   1  -9 7005.18 276.480   1
   1   1   9 5641.60 474.341   1
   1  -1   9 6447.44 267.412   1
   1  -1  10 147.063 160.875   3
  -1   1 -10 178.503 74.0726   1
   1  -1  10 154.621 79.5672   1
  -1  -1 -10 112.263 117.014   4
   1   1  10-86.9059 164.496   1
   1   1  11 20146.4 928.205   1
  -1   1 -11 21420.6 579.392   1
   1  -1  11 18400.9 784.041   3
   1  -1  11 19311.3 561.290   1
  -1  -1 -11 18287.3 778.364   4
   1   1  12 54401.9 1559.63   1
   1  -1  12 52997.8 1389.02   3
   1  -1  12 54738.3 1022.43   1
   1  -1  13 45729.5 992.398   1
   1   1  13 42890.5 1432.02   1
  -1   1 -13 48248.6 1002.62   1
   1  -1  13 43961.5 1295.37   3
  -1   1 -14 32627.9 869.587   1
   1  -1  14 30995.0 1120.40   3
   1  -1  14 30758.6 864.098   1
   1   1  14 30313.9 1233.56   1
   1   1  15 3791.52 521.433   1
   1  -1  15 4529.71 377.149   1
   1  -1  15 4637.06 502.177   3
   1  -1  16 90440.6 1642.71   1
   1   1  16 87996.3 2228.23   1
   1  -1  16 89220.5 1998.39   3
   1  -1  17 5168.74 458.749   1
   1   1  17 6239.84 661.534   1
   1  -1  17 5535.49 564.041   3
   1  -1  18 57123.4 1699.24   3
   1  -1  18 60680.1 1459.37   1
   1   1  18 58803.0 1910.21   1
   1  -1  19 8052.76 715.196   3
   1   1  19 9260.47 817.088   1
   1  -1  19 8876.17 607.296   1
   1  -1  20 60769.9 1572.48   1
   1  -1  20 56880.4 1787.35   3
   1   1  20 56677.6 1954.88   1
   1  -1  21 867.506 260.708   1
   1   1  21 557.529 301.761   1
   1  -1  21 185.692 255.424   3
   1  -1  22 4019.24 519.552   3
   1  -1  22 3798.75 447.268   1
   1   1  22 3904.04 583.928   1
   1  -1  23 27924.5 1178.27   1
   1  -1  23 27369.0 1325.07   3
   1   1  23 28644.5 1491.40   1
   1  -1  24 4896.67 622.051   3
   1   1  24 4947.88 694.947   1
   1  -1  24 3832.15 467.092   1
   1  -1  25 13696.4 879.331   1
   1  -1  25 13904.5 998.363   3
   1   1  25 14486.8 1110.33   1
   1  -1  26 1541.33 426.076   3
   1   1  26 1800.15 440.441   1
   1  -1  26 1841.49 369.729   1
   1  -1  27 603.435 258.521   1
   1   1  27 463.442 296.537   1
   1  -1  27 1384.85 389.067   3
   1   1  28 10521.5 1045.51   1
   1  -1  28 10615.5 858.182   1
   1  -1  28 11083.2 955.301   3
   1  -1  29 41481.4 1866.10   3
   1  -1  29 42513.0 1703.26   1
   1   1  29 43851.1 2081.63   1
   1  -1  30 3305.74 601.705   3
   1  -1  30 4556.20 588.056   1
   1   1  30 5220.94 780.796   1
   1   1  31-148.838 319.715   1
   1  -1  31 428.879 311.370   3
   1  -1  31 5.47058 183.927   1
   1  -1  32 9229.37 938.802   3
   1   1  32 8163.21 974.840   1
   1  -1  33 1121.79 356.845   3
   1   1  33 1418.11 464.122   1
   1  -1  34 1651.64 418.609   3
   1   1  34 1516.83 467.683   1
   1   1  35 4096.35 740.571   1
   1  -1  35 5814.05 816.801   3
   1  -1  36 12700.7 1191.96   3
   1   1  36 11112.0 1243.77   1
   1   1  37 5168.74 853.676   1
   1   1  38-286.774 422.222   1
   1   1  39 1821.00 592.531   3
   1   1  39 2065.05 603.397   1
   1   1  40 1307.73 541.291   3
   1   1  40 2163.05 571.338   1
   1   1  41 4043.42 776.631   3
   1   1  41 3065.46 755.616   1
   1   1  42-153.589 515.372   3
   1   1  42 1228.74 532.277   1
  -1   3  35 450.315 404.931   1
  -1   3  34-148.742 462.451   1
  -1   3  33 3773.59 840.078   1
  -1   3  32 584.724 316.162   1
  -1   3  31 27873.7 2027.49   1
  -1   3  30 8315.73 1104.36   1
  -1   3  29 1341.38 458.298   1
  -1   3  28 42597.4 2367.45   1
  -1   3  27 5293.36 909.637   1
  -1   3  26 6808.14 967.432   1
   1  -3 -25 34360.0 1735.29   4
  -1   3  25 29386.6 1881.71   1
   1  -3 -24 127.280 235.529   4
  -1  -3  24 871.440 353.394   3
  -1   3  24 272.364 338.015   1
   1  -3 -23 7980.51 826.578   4
  -1   3  23 7643.27 944.793   1
  -1  -3  23 8600.72 773.782   3
  -1   3  22 3047.93 592.316   1
   1  -3 -22 3637.77 569.372   4
  -1  -3  22 4037.08 549.790   3
  -1  -3  21 605.609 266.623   3
  -1   3  21 416.437 336.499   1
   1  -3 -21 357.914 225.132   4
   1  -3 -20 1301.22 385.148   4
  -1   3  20 1129.44 413.927   1
  -1  -3  20 1579.13 343.187   3
  -1   3  19 1814.48 519.591   1
   1  -3 -19 1356.07 335.535   4
  -1  -3  19 1112.64 367.492   3
  -1   3  18 44692.8 2009.39   1
  -1  -3  18 43752.6 1640.92   3
   1  -3 -18 47849.1 1938.57   4
  -1  -3  17 30.0948 246.686   3
   1  -3 -17-79.1357 185.729   4
  -1   3  17 378.684 307.375   1
  -1   3  16 14640.2 1126.36   1
  -1  -3  16 16102.5 976.197   3
   1  -3 -16 15209.9 1093.07   4
  -1   3  15 8063.03 823.049   1
  -1  -3  15 10107.1 781.188   3
   1  -3 -15 9406.85 849.517   4
  -1   3  14 9782.35 886.075   1
  -1  -3  14 10348.1 775.561   3
  -1  -3  13 38112.2 1463.42   3
  -1   3  13 37076.6 1647.60   1
  -1  -3  12 6293.99 603.530   3
  -1   3  12 5107.95 619.768   1
  -1  -3  11 4825.57 523.003   3
  -1   3  11 4484.53 580.255   1
  -1  -3  10 4848.71 537.834   3
   1  -3 -10 4119.75 585.755   3
  -1   3  10 4360.48 551.456   1
   1  -3  -9 13531.7 1013.44   3
  -1  -3   9 14085.3 875.826   3
  -1   3   9 13181.5 895.249   1
  -1   3   8 4016.84 498.384   1
  -1  -3   8 4112.08 490.522   3
   1  -3  -8 3755.67 546.178   3
  -1  -3   7 57.8637 60.0195   1
  -1   3   7 359.018 243.924   1
  -1  -3   7 25.8159 242.038   3
   1  -3  -7 545.610 284.782   3
  -1  -3   6 15057.1 924.609   3
  -1  -3   6 12524.2 515.422   1
  -1   3   6 14102.5 853.132   1
   1  -3  -6 14167.6 1016.29   3
  -1  -3   5 103.051 108.638   1
  -1  -3   5 3.05388 179.457   3
  -1   3   5 170.534 153.056   1
   1  -3  -5 427.807 289.710   3
  -1  -3   4 43641.8 1569.23   3
  -1   3   4 43273.0 1381.83   1
  -1   3   4 37981.1 695.228   2
   1  -3  -4 42345.4 1675.42   3
  -1  -3   3 8978.13 732.919   3
   1  -3  -3 7759.76 719.948   3
  -1   3   3 8786.98 608.753   1
   1  -3  -2 11659.4 889.172   3
  -1  -3   2 11702.4 830.522   3
  -1   3   2 11121.0 656.925   1
  -1  -3   1 18227.1 1051.46   3
   1  -3  -1 18063.6 1094.12   3
  -1   3   1 19265.3 831.612   1
   1  -3   0 3559.82 497.466   3
  -1   3   0 4346.56 390.581   1
  -1  -3   0 3582.99 538.424   3
   1   3   1 22653.8 931.494   1
  -1   3  -1 23961.7 839.973   1
  -1  -3  -1 22546.5 1194.56   3
   1  -3   1 24053.5 1223.51   3
   1   3   2 15419.0 797.666   1
  -1  -3  -2 13672.8 947.306   3
   1  -3   2 15000.3 977.614   3
  -1   3  -2 14874.3 624.698   1
   1  -3   3 20956.1 1139.46   3
   1   3   3 21599.5 976.625   1
   1  -3   3 20928.2 713.194   1
  -1  -3  -3 20878.6 1171.43   3
   1  -3   4 70256.8 1199.22   1
   1   3   4 67149.5 1767.12   1
  -1  -3  -4 66507.2 2071.97   3
   1  -3   4 65508.1 2009.48   3
   1  -3   5 6672.28 670.013   3
   1   3   5 6475.08 589.960   1
   1  -3   5 6235.19 329.924   1
  -1  -3  -5 7043.79 714.499   3
   1  -3   6 5924.17 617.453   3
   1  -3   6 4906.86 260.197   1
   1   3   6 5026.80 521.205   1
  -1  -3  -6 5386.75 640.354   3
   1   3   7 128.667 178.330   1
   1  -3   7-107.057 158.386   3
   1  -3   8 15559.8 971.816   3
   1   3   8 16111.6 981.878   1
   1   3   9 19550.5 1111.10   1
   1  -3   9 19404.8 1089.22   3
   1   3  10 24200.4 1257.76   1
   1  -3  10 25888.6 1264.35   3
   1   3  11 13520.1 973.652   1
   1  -3  11 15590.1 998.551   3
   1   3  12 23351.5 1301.92   1
   1  -3  12 27475.2 1331.09   3
  -1  -3 -12 24043.9 1378.56   4
   1   3  13 51714.2 1970.78   1
  -1  -3 -13 55980.6 2092.62   4
   1  -3  13 59491.0 1939.37   3
  -1  -3 -14 35169.2 1673.64   4
   1  -3  14 35280.4 1524.84   3
   1   3  14 34181.9 1642.16   1
   1  -3  15 13690.8 985.105   3
   1   3  15 13497.7 1093.43   1
  -1  -3 -15 13189.8 1061.61   4
  -1  -3 -16 102513. 2901.61   4
   1  -3  16 101825. 2597.16   3
   1   3  16 101362. 2931.63   1
  -1  -3 -17 1625.98 401.980   4
   1   3  17 2964.54 598.215   1
   1  -3  17 2777.52 488.324   3
   1  -3  18 23099.0 1267.47   3
  -1  -3 -18 25092.1 1452.53   4
   1   3  18 21686.1 1423.27   1
  -1  -3 -19 9665.34 926.578   4
   1   3  19 8854.61 935.677   1
   1  -3  19 10389.6 871.577   3
  -1  -3 -20 14501.1 1137.99   4
   1  -3  20 15072.9 1059.17   3
   1   3  20 13377.9 1173.19   1
   1  -3  21 16874.2 1122.79   3
   1   3  21 15306.9 1279.64   1
  -1  -3 -21 16918.6 1227.70   4
   1   3  22 990.375 446.356   1
   1  -3  22 1349.63 401.765   3
  -1  -3 -22 1257.77 393.338   4
   1  -3  23 572.302 321.792   3
  -1  -3 -23 61.4061 222.346   4
   1   3  23 533.995 370.799   1
   1  -3  24 6050.36 746.878   3
   1   3  24 7233.70 945.487   1
   1  -3  25 20935.9 1325.37   3
   1   3  25 19175.5 1554.85   1
   1  -3  26 4367.57 683.092   3
   1   3  26 3074.99 684.431   1
   1   3  27 2637.05 663.901   1
   1  -3  27 2554.07 593.042   3
   1   3  28 51943.9 2614.15   1
   1   3  29 19494.8 1667.96   1
   1   3  30 6192.74 990.496   1
   1   3  31 4061.07 808.252   1
   1   3  32 5902.76 993.937   1
   1   3  33 1379.86 534.541   1
   1   3  34 4413.52 892.855   1
   1  -5 -25 2690.37 779.448   4
  -1   5  24 888.137 440.350   1
   1  -5 -24-906.669 473.394   4
   1  -5 -23-0.69099 342.523   4
  -1   5  23 682.579 389.227   1
  -1   5  22 168.872 322.731   1
   1  -5 -22 809.581 494.560   4
  -1   5  21 281.987 366.942   1
   1  -5 -21-145.346 304.131   4
   1  -5 -20 5336.83 922.643   4
  -1   5  20 4825.61 851.793   1
   1  -5 -19 959.688 440.290   4
  -1   5  19 1585.43 554.561   1
   1  -5 -18 3253.28 708.890   4
  -1   5  18 2912.70 680.223   1
   1  -5 -17 4131.85 858.075   4
  -1   5  17 4026.86 766.112   1
   1  -5 -16 5323.72 906.674   4
  -1   5  16 4766.93 773.158   1
  -1   5  15-157.393 260.834   1
   1  -5 -15 47.4778 314.821   4
  -1   5  14 1033.78 458.632   1
  -1   5  13 13955.1 1207.59   1
  -1  -5  13 14908.9 1251.56   3
  -1   5  12 1634.35 481.459   1
  -1  -5  12 1769.67 491.728   3
  -1  -5  11-16.5586 295.778   3
  -1   5  11 1471.80 453.311   1
  -1  -5  10-231.528 253.084   3
  -1   5  10-77.0412 214.954   1
  -1  -5   9 3845.98 681.284   3
  -1  -5   8 3906.10 677.169   3
   1  -5  -7 729.771 486.932   3
  -1  -5   7-63.5251 293.090   3
   1  -5  -6 10128.8 1143.58   3
  -1  -5   6 9885.83 1032.46   3
  -1  -5   5 3169.79 638.668   3
   1  -5  -5 1473.19 552.789   3
   1  -5  -4 1361.51 541.611   3
  -1  -5   4 610.151 332.267   3
  -1  -5   3 2087.85 546.638   3
   1  -5  -3 2029.15 543.644   3
   1  -5  -2 3038.74 627.439   3
  -1  -5   2 3064.30 665.190   3
   1  -5  -1 1601.39 523.755   3
  -1  -5   1 1868.20 509.605   3
   1  -5   0 84.0184 379.406   3
  -1  -5   0-93.1859 305.460   3
   1  -5   1 11900.1 1186.96   3
  -1  -5  -1 12568.8 1238.36   3
   1  -5   2-126.488 273.686   3
  -1  -5  -2 116.629 304.113   3
   1  -5   3 696.813 341.760   3
  -1  -5  -3-111.242 270.219   3
  -1  -5  -4-173.851 349.143   3
   1  -5   4 89.4808 470.119   3
   1  -5   5 13430.0 1294.43   3
   1  -5   6 16295.4 1395.63   3
   1  -5   7 3859.69 731.397   3
   1  -5   8 9699.74 1042.45   3
   1  -5   9 2808.74 596.363   3
   1   5   9 1999.55 450.105   1
   1  -5  10 1950.17 504.288   3
   1   5  10 744.674 344.425   1
   1  -5  11 1148.94 436.218   3
   1   5  11 361.395 279.732   1
   1   5  12 342.830 250.300   1
  -1  -5 -12 94.6195 394.979   4
   1  -5  13 7880.56 956.149   3
   1   5  13 7807.21 956.998   1
  -1  -5 -13 8299.66 1147.95   4
  -1  -5 -14 1155.50 533.367   4
   1   5  14 275.109 255.524   1
   1  -5  14 636.263 430.461   3
   1   5  15 2644.96 650.720   1
   1  -5  15 1630.01 450.095   3
  -1  -5 -15 1189.13 488.314   4
   1   5  16 402.174 332.260   1
  -1  -5 -16 1311.01 530.138   4
   1  -5  16 1184.52 422.636   3
  -1  -5 -17 6679.48 1007.02   4
   1   5  17 4656.70 804.226   1
   1   5  18 2235.76 626.860   1
  -1  -5 -18 1402.08 594.940   4
   1   5  19-6.08534 339.165   1
  -1  -5 -19-252.236 332.046   4
   1   5  20 6173.93 976.208   1
  -1  -5 -20 6288.21 993.428   4
   1   5  21 1418.61 495.524   1
  -1  -5 -21 1805.53 630.608   4
  -1  -5 -22 1195.72 537.257   4
   1   5  22 371.038 358.629   1
  -1  -5 -23 252.003 420.514   4
   1   5  23 325.466 315.583   1
  -1  -5 -24 407.957 424.097   4
   1   5  24 427.509 441.933   1
  -1  -5 -25 6079.00 1026.16   4
  -1  -5 -26 265.299 384.534   4
  -2   0  41-127.700 350.694   1
  -2   0  40 233.641 352.105   1
  -2   0  39-100.388 364.892   1
  -2   0  38 11581.7 1199.54   1
  -2   0  37 317.413 410.985   1
  -2   0  36 22662.3 1617.91   1
  -2   0  35 531.558 294.261   1
  -2   0  35 161.664 293.720   3
  -2   0  34 63.3358 252.806   1
  -2   0  34 1553.65 430.061   3
  -2   0  33-108.197 277.422   1
  -2   0  33-233.163 289.456   3
  -2   0  32 1613.45 379.831   3
  -2   0  32 883.064 391.404   1
  -2   0  31 736.519 398.528   1
  -2   0  31 99.2746 257.846   3
  -2   0  30 30166.7 1652.06   1
  -2   0  30 31428.7 1573.09   3
  -2   0  29 352.096 240.605   1
  -2   0  28 10369.8 951.136   1
  -2   0  27 326.254 201.341   1
  -2   0  26 16357.0 1133.19   1
  -2   0  25 298.930 238.874   1
  -2   0  24 47069.3 1813.35   1
  -2   0  23 63.7144 217.047   1
  -2   0  22 162.255 184.118   1
  -2   0  21 19.3598 223.466   1
  -2   0  20 32477.7 1367.83   1
  -2   0  20 33585.5 902.841   4
  -2   0  19 93.2687 203.919   1
  -2   0  19 125.787 119.635   4
  -2   0  18 8047.08 648.580   1
  -2   0  17 267.848 187.164   1
  -2   0  16 45808.2 1433.85   1
  -2   0  15-68.1689 128.845   1
  -2   0  14 3842.90 399.808   1
  -2   0  13 211.103 210.152   1
  -2   0  12 406537. 3684.34   1
  -2   0  11-46.5394 141.333   1
  -2   0  10 82925.3 1529.50   1
  -2   0   9 30.5558 111.625   1
  -2   0   8 38026.7 932.383   1
  -2   0   7 92.3952 117.642   1
  -2   0   6 229555. 2057.69   1
  -2   0   5-18.0842 83.2694   1
  -2   0   5-13.6060 63.0581   3
  -2   0   4 211488. 1714.30   1
  -2   0   3 92.3320 74.7084   1
   2   0   2 3043.43 193.177   3
   2   0   3-37.5753 94.2877   3
   2   0   4 55141.4 844.274   1
   2   0   5 92.1485 88.2795   1
   2   0   6 9173.34 405.691   1
   2   0   7 51.1576 103.484   1
  -2   0  -7 320.965 123.858   1
  -2   0  -8 21589.0 679.844   1
   2   0   8 19008.3 648.928   1
   2   0   9 24.1478 100.581   1
  -2   0  -9 86.2863 109.304   1
   2   0  10 5056.90 375.237   1
   2   0  11 160.618 140.163   1
   2   0  12 18027.7 766.408   1
   2   0  13 24.0758 155.145   1
   2   0  14 6629.73 505.509   1
   2   0  15 42.3504 122.557   1
   2   0  16 8873.89 625.742   1
   2   0  17 272.448 189.252   1
   2   0  18 10413.8 718.462   1
   2   0  19 38.4043 190.641   1
   2   0  20 29953.9 1269.96   1
   2   0  21 344.857 270.754   1
   2   0  22 24532.2 1226.15   1
   2   0  23 260.205 255.114   3
   2   0  23 219.090 232.453   1
   2   0  24 17309.1 1123.00   3
   2   0  24 16065.5 1050.64   1
   2   0  25 40.3905 234.347   1
   2   0  25 364.841 329.582   3
   2   0  26 22431.4 1289.40   1
   2   0  26 22251.8 1319.71   3
   2   0  27 529.756 341.186   3
   2   0  27 313.060 285.312   1
   2   0  28 42069.7 1836.00   1
   2   0  28 43469.0 1921.95   3
   2   0  29 575.112 349.812   1
   2   0  29 677.288 337.409   3
   2   0  30 4050.11 614.265   3
   2   0  30 4082.08 608.481   1
   2   0  31 93.4813 224.686   1
   2   0  31-117.142 293.473   3
   2   0  32 6290.70 803.900   3
   2   0  32 5409.77 720.563   1
   2   0  33 152.559 255.435   1
   2   0  33-209.172 330.135   3
   2   0  34 3949.43 632.501   1
   2   0  34 5460.59 771.523   3
   2   0  35 41.3783 266.549   3
   2   0  35-556.425 412.646   1
   2   0  36 2463.26 607.132   3
   2   0  36 1968.78 517.715   1
   2   0  37-169.205 292.721   3
   2   0  37 345.794 276.400   1
   2   0  38 26461.7 1766.15   1
   2   0  38 25418.9 1799.77   3
   2   0  39 313.826 331.391   1
   2   0  39 198.272 361.726   3
   2   0  40 3320.37 690.675   3
  -2   2  38 267.752 409.203   1
  -2   2  37 63.5644 290.438   1
  -2   2  36 349.252 458.093   1
  -2   2  35-218.629 293.402   1
  -2   2  34 21456.5 1754.54   1
  -2   2  33 3050.83 714.348   1
  -2   2  32 3270.92 717.193   1
  -2   2  31 350.113 448.445   1
  -2   2  30 4142.79 725.243   1
  -2   2  29 8722.38 1026.31   1
  -2   2  28 26275.3 1748.28   1
  -2  -2  27 9722.21 789.549   3
  -2   2  27 8452.31 1012.85   1
  -2   2  26 29451.3 1780.83   1
  -2  -2  26 29107.0 1337.57   3
  -2  -2  25 46439.1 1627.51   3
  -2   2  25 49952.3 2265.90   1
  -2   2  24 3770.77 692.993   1
  -2  -2  24 3844.14 491.295   3
  -2   2  23 2655.60 527.044   1
  -2  -2  23 2835.46 345.731   1
  -2  -2  23 3482.53 464.058   3
  -2  -2  22 5172.05 521.702   3
  -2   2  22 5010.58 708.902   1
  -2  -2  22 5364.12 454.162   1
   2  -2 -21 7396.28 650.527   4
  -2  -2  21 6585.66 571.222   3
  -2   2  21 5963.15 757.347   1
  -2  -2  21 7376.34 506.861   1
  -2  -2  20 67441.1 1447.43   1
  -2   2  20 61267.6 2267.38   1
  -2  -2  20 60846.4 1683.39   3
   2  -2 -20 62449.5 1831.04   4
  -2  -2  19 10378.3 557.233   1
  -2  -2  19 8886.92 628.833   3
   2  -2 -19 9935.08 729.207   4
  -2   2  19 10970.1 990.103   1
  -2  -2  18 698.065 157.197   1
  -2   2  18 276.914 246.120   1
  -2  -2  18 820.876 212.829   3
   2  -2 -18 880.837 253.255   4
  -2  -2  17 18737.4 881.795   3
   2  -2 -17 17940.2 959.236   4
  -2  -2  17 19658.4 693.928   1
  -2   2  17 17206.4 1136.35   1
  -2   2  16 15352.1 1053.18   1
  -2  -2  16 15930.2 803.211   3
  -2  -2  16 15906.1 592.064   1
   2  -2 -16 15029.0 876.860   4
   2  -2 -15 44005.3 1478.80   4
  -2  -2  15 44697.9 1304.83   3
  -2  -2  15 45826.4 959.283   1
  -2   2  15 43831.9 1720.71   1
  -2  -2  14 2099.76 205.760   1
  -2   2  14 2434.81 444.888   1
  -2  -2  14 2207.94 314.638   3
  -2  -2  13 18488.7 812.823   3
  -2   2  13 18903.7 1083.43   1
  -2  -2  13 19783.8 585.706   1
  -2  -2  12 85823.1 1185.69   1
  -2  -2  12 80300.0 1668.56   3
  -2   2  12 83765.3 2207.04   1
  -2   2  11 2447.00 433.255   1
  -2  -2  11 2699.20 209.596   1
  -2  -2  11 2339.38 290.008   3
  -2  -2  10 26787.0 626.819   1
   2  -2 -10 26402.1 1206.97   3
  -2  -2  10 26826.6 956.308   3
  -2   2  10 27534.2 1194.10   1
  -2   2   9 3573.56 460.644   1
   2  -2  -9 4360.09 506.913   3
  -2  -2   9 4092.28 367.654   3
  -2  -2   8 74246.9 1553.74   3
  -2  -2   8 78253.6 1279.90   2
  -2   2   8 75326.1 1854.02   1
   2  -2  -8 74707.4 1945.54   3
  -2  -2   7 5858.31 332.563   2
  -2  -2   7 5567.45 436.815   3
   2  -2  -7 4535.17 512.095   3
  -2   2   7 5466.61 517.720   1
  -2  -2   6 12261.3 438.240   2
  -2  -2   6 10750.8 598.637   3
   2  -2  -6 10041.1 725.693   3
  -2  -2   6 11532.8 436.468   1
  -2   2   6 11594.6 688.706   1
  -2  -2   5 11913.3 458.303   1
  -2  -2   5 11472.7 616.386   3
  -2   2   5 11947.0 678.036   1
   2  -2  -5 11157.5 758.384   3
  -2  -2   4 36479.5 1113.78   3
   2  -2  -4 36743.1 1306.41   3
  -2   2   4 36337.4 1122.71   1
  -2  -2   4 38932.0 860.616   1
  -2  -2   3 73907.1 1239.42   1
  -2  -2   3 71615.9 1569.54   3
  -2   2   3 76121.8 970.373   2
   2  -2  -3 72418.0 1798.73   3
  -2   2   3 71732.1 1493.85   1
  -2  -2   2 18559.8 648.564   1
  -2   2   2 17153.0 706.250   1
  -2   2   2 17059.3 404.193   2
   2  -2  -2 17704.1 894.035   3
   2   2  -2 15913.2 419.365   2
  -2  -2   2 17941.5 798.174   3
   2  -2  -1 4401.90 451.860   3
  -2   2   1 3724.11 322.253   1
   2   2  -1 4264.86 219.325   2
  -2  -2   1 4997.61 438.998   3
   2  -2   0 1265.19 191.028   1
  -2   2   0 1054.98 169.766   1
  -2  -2   0 845.201 235.492   3
   2  -2   0 692.592 231.314   3
  -2   2  -1 61.9241 82.4753   1
   2   2   1-34.0108 134.666   1
  -2  -2  -1 14.6961 165.764   3
   2  -2   1 54.2659 74.7554   1
   2  -2   1-83.4698 170.954   3
   2  -2   2 2122.54 323.914   3
   2  -2   2 2409.75 211.004   1
  -2   2  -2 2158.45 196.973   1
  -2  -2  -2 2032.82 337.348   3
   2   2   2 2320.45 287.098   1
  -2  -2  -3 24681.0 1021.86   3
   2   2   3 21638.6 858.411   1
   2  -2   3 23645.0 1002.32   3
  -2   2  -3 23284.8 552.599   1
   2  -2   3 24636.4 579.738   1
   2  -2   4 21103.6 958.634   3
   2   2   4 20426.0 863.258   1
  -2   2  -4 20321.5 446.193   1
   2  -2   4 20270.3 469.298   1
   2   2   5 30447.1 1091.25   1
   2  -2   5 30318.4 1144.93   3
   2  -2   6 5842.00 532.978   3
   2   2   6 6483.26 536.229   1
   2  -2   7 102.726 219.349   3
   2   2   7 92.0362 161.345   1
   2  -2   8 4655.84 464.907   3
   2   2   8 5111.51 513.878   1
  -2  -2  -8 4294.35 490.743   4
   2  -2   9 27474.8 1123.03   3
  -2  -2  -9 27451.1 1208.14   4
   2   2   9 27825.3 1182.59   1
  -2  -2 -10 11675.5 801.884   4
   2  -2  10 9978.13 690.116   3
   2   2  10 11776.4 805.833   1
  -2  -2 -11 26507.7 1211.31   4
   2  -2  11 27408.2 1152.87   3
   2   2  11 26957.2 1230.76   1
   2  -2  12 375.702 187.122   3
   2   2  12 364.397 249.850   1
  -2  -2 -12 385.796 240.478   4
   2  -2  13 389.939 181.533   3
  -2  -2 -13 201.471 189.285   4
   2   2  13 161.501 181.124   1
   2  -2  14 5511.30 551.664   3
   2   2  14 5539.97 616.033   1
  -2  -2 -14 5291.87 563.663   4
  -2  -2 -15 5392.66 586.882   4
   2   2  15 5806.73 647.281   1
   2  -2  15 5772.07 589.544   3
   2  -2  16 20768.3 1086.88   3
   2   2  16 20433.9 1212.09   1
  -2  -2 -16 20775.3 1134.99   4
   2   2  17 16572.0 1126.06   1
   2  -2  17 18506.0 1055.72   3
  -2  -2 -17 19605.3 1098.77   4
   2   2  18 35255.8 1647.73   1
  -2   2 -18 37058.9 782.901   1
   2  -2  18 40066.2 1554.54   3
   2  -2  19 770.782 314.521   3
   2   2  19-183.245 242.740   1
   2   2  20 1998.37 445.327   1
   2  -2  20 2194.16 420.873   3
   2   2  21 2353.59 471.250   1
   2  -2  21 2779.36 451.302   3
   2  -2  22 136.209 228.511   3
   2   2  22-149.276 233.803   1
   2   2  23 18844.0 1345.56   1
   2  -2  23 19041.5 1173.41   3
   2  -2  24 745.378 364.760   3
   2   2  24-46.8970 307.593   1
   2   2  25 11908.7 1112.54   1
   2  -2  25 12414.5 989.222   3
   2   2  26-312.369 314.065   1
   2  -2  26 362.543 295.267   3
   2   2  27 7236.16 929.622   1
   2  -2  27 5420.97 669.032   3
   2   2  28 246.903 334.108   1
   2  -2  28 447.554 332.770   3
   2   2  29 7160.54 959.026   1
   2  -2  29 9105.57 926.665   3
   2   2  30 41449.3 2261.50   1
   2  -2  30 43527.9 2000.53   3
   2   2  31 511.832 406.998   1
   2  -2  31 1833.61 551.212   3
   2   2  32 9551.90 1131.72   1
   2  -2  32 10406.7 1020.45   3
   2  -2  33 117.518 254.286   3
   2   2  33 155.075 347.885   1
   2   2  34 3540.14 752.226   1
   2   2  35 136.719 304.221   1
   2   2  36 5354.71 972.143   1
   2   2  37 3977.39 804.375   1
   2   2  38 163.073 298.380   1
  -2   4  30 2401.07 690.352   1
  -2   4  29-120.259 386.861   1
  -2   4  28 5487.53 965.114   1
  -2   4  27 116.906 374.511   1
  -2   4  26-5.78973 274.780   1
   2  -4 -26-205.796 372.903   4
  -2   4  25-46.0804 392.587   1
   2  -4 -25-234.066 407.790   4
  -2   4  24 3649.03 716.628   1
   2  -4 -24 3853.92 699.451   4
  -2   4  23 15805.2 1458.82   1
   2  -4 -23 17068.9 1393.51   4
   2  -4 -22 134.244 262.582   4
  -2   4  22-481.832 432.351   1
   2  -4 -21-250.956 320.992   4
  -2   4  21-58.7810 298.309   1
  -2   4  20 10043.4 1088.70   1
   2  -4 -20 9828.71 1062.70   4
   2  -4 -19 1721.99 481.563   4
  -2   4  19 1809.81 463.488   1
   2  -4 -18 23177.9 1586.57   4
  -2   4  18 22308.6 1559.74   1
  -2  -4  17 711.403 474.997   3
  -2   4  17 674.371 347.759   1
   2  -4 -17 389.729 329.700   4
  -2  -4  16 17645.9 1164.59   3
  -2   4  16 15075.1 1230.08   1
  -2   4  15 5027.28 726.897   1
  -2  -4  15 5074.34 640.323   3
  -2  -4  14 489.827 316.121   3
  -2   4  14 294.096 294.117   1
  -2  -4  13 10188.0 920.267   3
  -2   4  13 8527.77 895.604   1
  -2  -4  12 22875.1 1337.00   3
  -2   4  12 20759.1 1324.59   1
   2  -4 -11 38670.4 2023.61   3
  -2   4  11 40398.0 1806.54   1
  -2  -4  11 43097.8 1815.48   3
  -2   4  10 1804.95 428.432   1
   2  -4 -10 1982.29 549.446   3
  -2  -4  10 1392.97 459.305   3
  -2   4   9 17123.7 1157.30   1
   2  -4  -9 16692.4 1310.00   3
  -2  -4   9 17317.8 1137.44   3
   2  -4  -8 45.3134 250.016   3
  -2   4   8 20.1972 204.028   1
  -2  -4   8-161.413 220.737   3
  -2   4   7 3590.08 508.485   1
   2  -4  -7 3470.35 589.497   3
  -2  -4   7 3662.39 566.010   3
   2  -4  -6 167.738 279.705   3
  -2  -4   6-127.268 254.125   3
  -2   4   6-18.5903 219.015   1
   2  -4  -5 15006.4 1230.24   3
  -2  -4   5 14099.0 1048.13   3
  -2   4   5 14893.4 956.606   1
  -2  -4   4 5588.45 721.845   3
   2  -4  -4 5815.52 765.993   3
  -2   4   4 5102.16 556.819   1
  -2  -4   3 6154.18 719.955   3
  -2   4   3 5986.25 582.759   1
   2  -4  -3 6535.08 789.501   3
   2  -4  -2-276.793 234.366   3
  -2   4   2 148.759 185.359   1
  -2  -4   2 199.520 285.304   3
  -2  -4   1 459.596 272.312   3
   2  -4  -1 532.096 328.410   3
  -2   4   1 304.066 162.645   1
   2  -4   0 38457.4 1875.92   3
  -2   4   0 40126.2 1311.05   1
  -2  -4   0 36817.6 1765.47   3
   2  -4   1 26956.9 1558.13   3
  -2   4  -1 26990.8 1024.80   1
  -2  -4  -1 26775.5 1508.39   3
  -2  -4  -2-99.5147 311.425   3
   2  -4   2 162.367 221.799   3
  -2  -4  -3 17196.4 1229.10   3
   2  -4   3 17239.2 1230.00   3
  -2  -4  -4 537.795 382.576   3
   2  -4   4 444.355 254.523   3
   2  -4   5 7091.45 806.017   3
   2   4   6 1221.60 371.657   1
   2  -4   6 1011.17 389.307   3
   2   4   7 25215.4 1343.54   1
   2  -4   7 24750.1 1464.94   3
   2   4   8-167.210 256.523   1
   2  -4   8 116.692 234.782   3
   2  -4   9 5035.91 676.111   3
   2   4   9 4761.30 629.977   1
   2   4  10 335.360 268.722   1
   2  -4  10 280.357 243.725   3
  -2  -4 -11 736.757 272.810   4
   2  -4  11 1361.20 377.763   3
   2   4  11 1457.35 421.644   1
   2  -4  12 135.477 257.732   3
  -2  -4 -12-428.874 358.348   4
   2   4  12-279.335 291.031   1
  -2  -4 -13 11.9831 245.418   4
   2  -4  13-250.657 252.090   3
   2   4  13-237.044 290.922   1
   2  -4  14 3531.67 603.566   3
  -2  -4 -14 3690.34 674.033   4
   2   4  14 3880.28 624.175   1
   2   4  15 4578.58 713.586   1
   2  -4  15 3101.69 586.712   3
  -2  -4 -15 4689.22 788.224   4
  -2  -4 -16 900.866 419.044   4
   2   4  16 1367.49 450.367   1
   2  -4  16 1370.98 393.937   3
   2  -4  17 3389.65 600.438   3
   2   4  17 4009.95 702.638   1
  -2  -4 -17 2979.86 625.613   4
  -2  -4 -18 982.389 376.302   4
   2   4  18 1571.06 470.155   1
   2  -4  18 1903.90 498.240   3
  -2  -4 -19 1258.09 526.339   4
   2  -4  19 1268.72 363.091   3
   2   4  19 847.719 411.892   1
   2   4  20 257.692 292.721   1
  -2  -4 -20 317.732 351.401   4
   2  -4  20 16.8588 338.137   3
   2   4  21 10399.6 1148.16   1
  -2  -4 -21 9574.16 1083.17   4
   2  -4  21 12220.5 1107.10   3
   2   4  22 4542.56 804.577   1
   2  -4  22 5767.44 815.333   3
  -2  -4 -22 4878.31 805.490   4
   2   4  23 4793.35 852.141   1
  -2  -4 -23 5086.47 856.709   4
   2  -4  23 4764.33 731.437   3
  -2  -4 -24 512.916 366.628   4
   2   4  24-170.408 328.137   1
  -2  -4 -25 1097.63 406.805   4
   2   4  25 1350.13 487.901   1
   2   4  26 3563.22 767.764   1
   2   4  27 3102.45 756.566   1
   2   4  28 1230.33 454.711   1
   2   4  29 2623.81 719.451   1
  -2  -6   4-448.517 489.155   3
   2  -6  -3 4887.04 911.214   3
  -2  -6   3 3209.50 750.534   3
   2  -6  -2 129.680 402.719   3
   2  -6  -1 7343.71 1112.51   3
   2  -6   0-93.1538 358.849   3
   2  -6   1 985.748 466.923   3
   2  -6   2 603.398 500.128   3
   2  -6   3 4519.20 924.193   3
   2  -6   4 896.664 499.776   3
   2  -6   5 504.160 436.297   3
   2  -6   6 666.822 504.912   3
   2  -6   7 355.379 372.133   3
   2  -6   8 1419.85 512.359   3
   2  -6   9-144.533 401.662   3
   2  -6  10-269.148 427.088   3
  -3   1  42 4319.81 857.282   1
  -3   1  41 1276.45 433.067   1
  -3   1  40 11842.1 1347.47   1
  -3   1  39 14007.9 1446.29   1
  -3   1  38 32.7074 355.076   1
  -3   1  37 1484.20 523.266   1
  -3   1  36 6376.38 949.224   1
  -3   1  35 1839.93 545.996   1
  -3   1  34 3658.14 683.807   1
  -3   1  33 8896.25 1030.74   1
  -3  -1  33 8190.27 860.106   1
  -3   1  32 1778.37 505.512   1
  -3  -1  32 1778.28 434.984   1
  -3   1  31 15743.2 1337.92   1
  -3  -1  31 13765.9 1072.31   1
  -3  -1  30 8075.89 806.339   1
  -3   1  30 7420.59 899.279   1
  -3  -1  30 8636.93 781.695   3
  -3  -1  29 8390.65 794.117   1
  -3  -1  29 7847.82 726.251   3
  -3   1  29 7320.35 874.184   1
  -3  -1  28 4207.91 559.669   1
  -3  -1  28 3732.25 482.676   3
  -3   1  28 3768.97 650.307   1
  -3  -1  27 495.547 223.538   3
  -3   1  27 507.485 299.540   1
  -3  -1  27-42.0664 227.635   1
  -3  -1  26 5407.45 571.105   3
  -3   1  26 4464.14 666.226   1
  -3  -1  26 4352.16 550.648   1
  -3  -1  25 25903.0 1186.51   3
  -3   1  25 25222.2 1506.61   1
  -3  -1  25 29365.7 1344.55   1
  -3   1  24 25047.2 1465.71   1
  -3  -1  24 25142.5 1129.73   3
  -3  -1  24 27809.4 1280.00   1
  -3   1  23 3301.32 562.673   1
  -3  -1  23 3781.43 476.749   1
  -3  -1  23 3765.59 462.408   3
  -3  -1  22 3035.28 378.562   3
  -3   1  22 2712.95 519.006   1
  -3  -1  22 2494.10 391.273   1
  -3   1  21 20564.1 1257.27   1
  -3  -1  21 22991.7 979.887   3
  -3  -1  21 22659.7 1074.62   1
  -3  -1  20 173.566 141.062   1
  -3  -1  20 507.379 186.663   3
  -3   1  20 382.123 248.907   1
  -3  -1  19 6282.43 534.952   1
  -3   1  19 6327.25 681.639   1
  -3  -1  19 6861.62 506.015   3
  -3  -1  18 14632.7 705.400   3
  -3  -1  18 15506.4 789.371   1
  -3   1  18 13945.3 957.676   1
  -3   1  17 96.7570 164.386   1
  -3  -1  17 200.711 134.277   1
  -3  -1  17 65.0533 118.215   3
  -3   1  16 37531.6 1476.40   1
  -3  -1  16 34230.1 1007.93   3
   3  -1 -16 35729.3 963.054   4
  -3  -1  16 35777.9 1122.02   1
  -3  -1  15 40992.0 1156.26   1
  -3  -1  15 38596.7 1025.48   3
  -3   1  15 39905.3 1499.55   1
   3  -1 -15 40175.7 999.837   4
  -3  -1  14 107110. 1840.01   1
   3  -1 -14 109429. 1622.09   4
  -3  -1  14 107522. 1607.88   3
  -3   1  14 109123. 2378.16   1
   3  -1 -13 81287.7 1385.52   4
  -3   1  13 81305.7 1996.80   1
  -3  -1  13 81579.2 1546.84   1
  -3  -1  13 79489.9 1306.12   3
  -3  -1  12 7759.23 462.594   1
  -3  -1  12 7204.14 373.715   3
   3  -1 -12 6917.21 416.098   4
  -3   1  12 6932.57 588.338   1
  -3  -1  11 17049.0 535.393   3
  -3   1  11 17010.6 867.608   1
  -3  -1  11 17548.1 680.729   1
  -3  -1  10 88177.6 1157.70   3
  -3   1  10 89256.2 1886.75   1
  -3  -1  10 90428.0 1446.45   1
   3   1 -10 91402.8 1174.20   3
   3  -1  -9 66284.9 1467.61   3
  -3  -1   9 67194.1 943.954   3
   3   1  -9 66653.5 952.531   3
  -3   1   9 65954.1 1569.94   1
  -3  -1   9 66026.5 1185.24   1
  -3  -1   8 14878.2 422.301   3
   3  -1  -8 14152.0 674.582   3
  -3   1   8 14445.3 713.126   1
   3   1  -8 15730.9 446.182   3
   3   1  -7 225893. 1584.51   3
  -3  -1   7 228702. 1603.11   3
  -3  -1   7 233795. 2286.43   2
   3  -1  -7 226323. 2570.11   3
  -3   1   7 222044. 2646.44   1
  -3  -1   6 31515.6 810.106   2
   3  -1  -6 30262.4 925.595   3
  -3  -1   6 29257.1 569.241   3
   3   1  -6 29934.0 573.120   3
  -3   1   6 30206.2 943.782   1
  -3  -1   5 52921.7 772.628   3
  -3   1   5 52374.7 1176.39   1
   3  -1  -5 54769.3 1212.43   3
  -3  -1   5 56653.5 1034.98   2
   3   1  -5 55139.9 769.991   3
   3  -1  -4 24701.1 820.515   3
  -3   1   4 23494.4 764.853   1
  -3   1   4 26093.2 671.061   2
  -3  -1   4 23691.2 535.247   3
  -3  -1   4 27380.9 686.728   2
   3   1  -4 24635.2 544.861   3
   3   1  -4 24699.3 651.705   2
   3   1  -3 98346.5 1248.84   2
   3  -1  -3 105841. 1516.79   1
   3  -1  -3 99085.5 1583.56   3
  -3   1   3 103401. 1256.39   2
   3   1  -3 102404. 1128.57   3
  -3   1   3 96904.3 1462.34   1
  -3  -1   3 94860.0 1128.32   3
  -3  -1   2 440.300 131.244   3
   3  -1  -2 420.911 177.695   3
   3  -1  -2 530.739 158.602   1
   3  -1  -2 402.065 140.233   2
   3   1  -2 672.808 162.352   3
  -3   1   2 305.881 123.526   1
  -3   1   2 441.356 126.515   2
   3  -1  -1 314861. 2004.11   2
   3  -1  -1 309437. 2792.51   3
  -3   1   1 313409. 2345.79   1
   3   1  -1 320637. 2240.94   3
   3  -1  -1 321904. 2338.68   1
   3  -1   0 579986. 3835.32   3
  -3   1   0 586899. 3028.49   1
   3  -1   0 591931. 2649.66   2
   3   1   0 601313. 3188.50   3
   3   1   1 23731.2 677.809   3
   3  -1   1 23357.3 778.462   3
  -3  -1  -1 23424.3 812.987   4
  -3   1  -1 23009.3 564.780   1
   3  -1   2 247103. 2542.52   3
  -3   1  -2 253892. 1723.78   1
  -3  -1  -2 250151. 2621.29   4
   3  -1   3 187626. 2242.30   3
  -3  -1  -3 188567. 2326.58   4
   3  -1   4 825271. 4774.25   3
   3   1   4 825677. 4680.26   1
  -3  -1  -4 819636. 4963.12   4
   3  -1   5 640929. 4351.66   3
  -3  -1  -5 640409. 4444.39   4
   3   1   5 638653. 4298.22   1
  -3  -1  -6 316.557 154.651   4
   3  -1   6 308.579 163.364   3
   3   1   6 639.604 164.314   1
  -3  -1  -7 13979.7 694.779   4
   3  -1   7 12960.2 650.119   3
  -3   1  -7 15486.8 413.618   1
   3   1   7 13439.0 681.824   1
   3  -1   8 77035.5 1636.34   3
  -3  -1  -8 77025.2 1646.43   4
   3   1   8 79051.3 1695.50   1
  -3   1  -8 83920.3 1008.88   1
   3   1   9 41797.8 1278.95   1
   3  -1   9 42178.8 1240.98   3
  -3   1  -9 45404.2 806.862   1
   3   1  10 21212.2 942.367   1
  -3   1 -10 23536.9 616.161   1
   3  -1  10 20309.0 891.457   3
   3   1  11 5439.77 514.618   1
  -3   1 -11 6018.52 340.538   1
   3  -1  11 5652.53 514.238   3
   3  -1  12 5685.34 516.296   3
  -3   1 -12 7345.10 387.825   1
   3   1  12 4970.50 500.258   1
   3  -1  13 13338.5 805.913   3
   3  -1  13 14058.3 576.377   1
   3   1  13 13746.1 840.255   1
  -3   1 -13 15766.4 597.423   1
   3  -1  14 27839.0 1166.63   3
   3  -1  14 29382.5 870.061   1
   3   1  14 27284.9 1205.66   1
   3  -1  15 31241.5 1308.08   3
   3  -1  15 31231.1 956.856   1
   3   1  15 29219.5 1285.33   1
   3  -1  16 122353. 1951.18   1
   3  -1  16 121180. 2558.90   3
   3   1  16 121374. 2641.76   1
   3   1  17 35681.3 1485.74   1
   3  -1  17 36856.5 1457.51   3
   3  -1  17 35180.6 1097.23   1
   3   1  18 193.801 297.748   1
   3  -1  18 217.655 252.182   3
   3  -1  18 272.573 170.455   1
   3  -1  19 34425.7 1452.68   3
   3   1  19 33678.8 1507.30   1
   3  -1  19 34531.2 1153.73   1
   3  -1  20 62926.3 1619.43   1
   3  -1  20 62192.0 1993.12   3
   3   1  20 61313.0 2067.80   1
   3   1  21 6823.91 736.722   1
   3  -1  21 7449.74 609.401   1
   3  -1  21 7295.42 733.019   3
   3  -1  22 4800.09 483.352   1
   3  -1  22 5289.40 607.026   3
   3   1  22 5347.69 662.541   1
   3  -1  23 8902.67 827.522   3
   3   1  23 8808.94 850.128   1
   3  -1  23 8734.70 664.281   1
   3  -1  24 771.432 249.461   1
   3  -1  24 527.970 314.249   3
   3   1  24 762.508 321.452   1
   3  -1  25 13680.2 891.080   1
   3  -1  25 15020.8 1088.48   3
   3   1  25 12474.9 1049.27   1
   3   1  26 2539.44 502.606   1
   3  -1  26 2571.67 426.454   1
   3  -1  26 3566.17 551.323   3
   3   1  27 235.599 254.761   1
   3  -1  27 181.742 165.003   1
   3  -1  27 366.339 348.294   3
   3  -1  28 8780.16 762.830   1
   3  -1  28 8283.99 884.800   3
   3   1  28 7850.15 901.410   1
   3  -1  29 6351.52 771.843   3
   3   1  29 5210.34 740.752   1
   3  -1  29 4669.47 606.462   1
   3  -1  30 1451.34 440.207   3
   3  -1  30 1106.07 377.944   1
   3   1  30 1281.10 466.046   1
   3   1  31 11774.2 1168.17   1
   3  -1  31 13421.8 1173.77   3
   3   1  32 12424.5 1201.82   1
   3  -1  32 15449.9 1276.35   3
   3   1  33 11850.7 1196.31   1
   3  -1  33 11812.1 1137.21   3
   3   1  34 2590.74 581.339   1
   3  -1  34 2934.78 625.268   3
   3  -1  35 961.848 353.247   3
   3   1  35 637.421 295.790   1
   3  -1  36 1496.47 496.491   3
   3   1  36 1231.14 455.050   1
   3   1  37 3550.53 781.719   3
   3  -1  37 2000.08 546.387   3
   3   1  37 2413.38 557.693   1
   3   1  38 971.904 434.799   3
   3   1  38-56.5738 310.828   1
   3  -1  38 1648.04 516.443   3
   3   1  39 5871.64 983.610   3
   3   1  39 6924.09 1041.81   1
   3   1  40 2813.57 755.032   3
   3   1  40 2029.74 632.008   1
   3   1  41 4781.79 917.301   3
   3   1  41 2921.85 773.903   1
  -3   3  34 315.452 303.780   1
  -3   3  33 1561.05 540.382   1
  -3   3  32 8587.50 1194.53   1
  -3   3  31 4595.54 869.572   1
  -3   3  30 475.738 415.533   1
  -3   3  29 4867.56 862.027   1
  -3   3  28 5161.95 862.722   1
  -3   3  27 1268.70 535.950   1
   3  -3 -26 34345.2 1671.70   4
  -3   3  26 31973.8 2008.29   1
  -3   3  25 9829.02 1134.89   1
   3  -3 -25 10087.7 923.413   4
   3  -3 -24 2312.54 440.775   4
  -3   3  24 1346.30 513.553   1
   3  -3 -23 13889.5 1062.86   4
  -3   3  23 12986.9 1250.28   1
  -3   3  22 3104.91 594.258   1
   3  -3 -22 2749.54 464.029   4
  -3   3  21 7673.29 939.117   1
   3  -3 -21 7955.29 777.732   4
  -3   3  20 969.530 366.067   1
   3  -3 -20 1234.99 331.547   4
  -3  -3  20 1829.93 359.052   3
  -3  -3  19 16469.2 948.602   3
   3  -3 -19 16536.6 1131.69   4
  -3   3  19 14968.3 1203.41   1
  -3   3  18 22075.8 1447.78   1
   3  -3 -18 23643.0 1337.81   4
  -3  -3  18 21765.3 1073.79   3
  -3  -3  17 426.509 213.470   3
  -3   3  17 308.143 247.749   1
  -3   3  16 15437.2 1150.41   1
  -3  -3  16 17593.2 956.422   3
  -3  -3  15 326.749 219.195   3
  -3   3  15 131.947 264.453   1
  -3   3  14 32471.0 1608.78   1
  -3  -3  14 31440.5 1266.70   3
  -3   3  13-271.800 290.976   1
  -3  -3  13 126.012 182.485   3
  -3  -3  12 22727.3 1066.93   3
  -3  -3  12 22319.8 645.309   1
   3  -3 -12 20912.8 1328.40   3
  -3   3  12 23472.8 1309.19   1
  -3   3  11 14866.4 1010.57   1
  -3  -3  11 14445.6 858.066   3
   3  -3 -11 14774.4 1110.40   3
  -3   3  10 3677.48 509.907   1
   3  -3 -10 4091.00 611.217   3
  -3  -3  10 3513.93 429.157   3
  -3  -3   9 66.5143 136.928   3
  -3   3   9-93.0051 237.159   1
   3  -3  -9-84.2427 192.386   3
  -3  -3   8 949.953 263.202   3
   3  -3  -8 868.482 318.641   3
  -3   3   8 755.150 271.127   1
   3  -3  -7 15798.2 1084.55   3
  -3  -3   7 14981.0 875.670   3
  -3   3   7 14623.9 911.852   1
  -3  -3   6 15783.9 914.260   3
  -3   3   6 16710.1 589.150   2
   3  -3  -6 13776.3 1005.83   3
  -3   3   6 14006.2 862.697   1
  -3   3   5 23750.2 636.732   2
   3  -3  -5 22698.5 1270.02   3
  -3  -3   5 21341.3 1073.21   3
  -3   3   5 22630.3 1058.87   1
  -3   3   4 503.041 198.201   1
  -3  -3   4 426.240 230.418   3
   3  -3  -4 288.591 236.821   3
   3  -3  -3 13762.7 994.666   3
  -3   3   3 15034.0 806.156   1
  -3  -3   3 15111.3 926.784   3
   3  -3  -2 80572.2 2363.25   3
  -3   3   2 82931.8 1799.24   1
  -3  -3   2 82340.9 2150.48   3
  -3  -3   1 3053.83 441.216   3
  -3   3   1 2904.54 347.331   1
   3  -3  -1 3035.55 499.404   3
   3   3  -1 2766.40 201.216   2
  -3  -3   0 8038.09 684.063   3
   3  -3   0 10574.8 851.351   3
   3   3   0 9067.70 368.081   2
  -3   3   0 9959.84 575.865   1
  -3  -3  -1 44707.4 1628.14   3
   3  -3   1 46918.1 1761.47   3
  -3   3  -1 47864.6 1172.02   1
   3  -3   2 2170.91 446.731   3
  -3  -3  -2 1660.74 313.354   3
  -3   3  -2 2183.37 249.477   1
   3  -3   3 5388.16 614.066   3
   3  -3   3 5959.25 368.538   1
  -3   3  -3 5453.68 346.409   1
   3  -3   4 630.056 262.377   3
   3   3   4 167.762 156.327   1
  -3   3  -4 289.446 96.4254   1
  -3   3  -5 613.371 107.096   1
   3   3   5 368.234 183.900   1
   3  -3   5 829.849 271.410   3
   3  -3   6-94.6696 180.079   3
   3   3   6-123.255 196.466   1
   3   3   7 5754.27 594.459   1
   3  -3   7 6685.11 677.793   3
   3  -3   8 2268.55 404.737   3
  -3  -3  -8 1084.55 330.021   4
   3   3   8 1899.43 377.951   1
   3  -3   9 7616.08 741.286   3
   3   3   9 7752.06 729.075   1
  -3  -3  -9 6861.84 757.302   4
  -3  -3 -10 20532.3 1284.11   4
   3  -3  10 21625.2 1240.05   3
   3   3  10 20491.7 1192.39   1
  -3  -3 -11 4097.24 616.318   4
   3   3  11 3868.00 565.552   1
   3  -3  11 3835.54 569.923   3
  -3  -3 -12 8265.14 836.547   4
   3  -3  12 9343.07 828.509   3
   3   3  12 8743.02 823.645   1
   3   3  13 21086.6 1286.12   1
  -3  -3 -13 21543.7 1344.34   4
   3  -3  13 21045.8 1221.03   3
   3  -3  14 566.079 274.802   3
   3   3  14 600.265 268.525   1
  -3  -3 -14 843.331 214.090   4
  -3  -3 -15 10478.1 960.078   4
   3  -3  15 11812.0 929.184   3
   3   3  15 11217.7 1001.08   1
  -3  -3 -16 1575.19 436.447   4
   3  -3  16 1128.44 370.583   3
   3   3  16 1249.99 364.976   1
   3  -3  17 12602.5 993.946   3
   3   3  17 10999.1 1031.72   1
  -3  -3 -17 13052.7 1094.98   4
   3   3  18 12832.4 1120.61   1
  -3  -3 -18 15029.9 1176.62   4
   3  -3  18 14248.3 1052.12   3
   3  -3  19 371.658 254.227   3
  -3  -3 -19 1154.83 394.942   4
   3   3  19 383.921 245.255   1
   3   3  20 527.154 301.555   1
   3  -3  20 313.917 205.531   3
  -3  -3 -20 398.058 288.581   4
   3  -3  21 10879.2 961.464   3
   3   3  21 11349.7 1127.46   1
  -3  -3 -21 14167.8 1174.82   4
   3   3  22 4594.89 759.352   1
   3  -3  22 5225.14 719.129   3
   3   3  23 1544.37 453.129   1
   3  -3  23 2102.59 507.299   3
   3  -3  24 12988.7 1092.94   3
   3   3  24 13049.3 1259.58   1
   3   3  25 591.339 391.174   1
   3  -3  25 706.478 280.735   3
   3   3  26 4727.80 833.335   1
   3  -3  26 2899.64 548.470   3
   3   3  27 431.514 285.250   1
   3  -3  27 808.405 351.720   3
   3   3  28 33.8579 272.288   1
   3  -3  28 551.664 400.362   3
   3   3  29 4044.50 795.938   1
   3  -3  29 3576.06 671.792   3
   3  -3  30 5465.41 834.839   3
   3   3  30 5884.60 939.374   1
   3   3  31 671.037 429.622   1
   3   3  32-369.642 432.362   1
   3   3  33 293.094 353.923   1
   3   3  34 2903.17 791.778   1
  -3   5  24 783.277 456.640   1
   3  -5 -24 640.269 469.254   4
   3  -5 -23-171.629 351.618   4
  -3   5  23 692.116 418.159   1
  -3   5  22 3930.55 792.836   1
   3  -5 -22 5982.76 948.457   4
   3  -5 -21 281.787 308.833   4
  -3   5  21 168.341 335.281   1
   3  -5 -20-480.652 488.040   4
  -3   5  20 7.40047 313.495   1
  -3   5  19-606.810 564.181   1
   3  -5 -19 588.133 393.132   4
  -3   5  18-62.7592 279.655   1
   3  -5 -18 711.724 390.360   4
  -3   5  17 2711.05 627.564   1
  -3   5  16-23.0793 381.218   1
  -3   5  15 3779.24 675.755   1
  -3   5  14 667.442 311.565   1
  -3   5  13 1796.93 531.617   1
  -3   5  12 2790.26 528.865   1
  -3   5  11 4015.83 679.196   1
   3  -5 -10 5258.05 900.203   3
   3  -5  -9 11629.6 1248.56   3
  -3  -5   9 12354.7 1227.70   3
  -3  -5   8 27252.0 1686.66   3
   3  -5  -8 26218.3 1895.20   3
   3  -5  -7-440.611 319.837   3
  -3  -5   7-295.631 339.249   3
   3  -5  -6 971.723 504.845   3
  -3  -5   6 1172.82 398.057   3
   3  -5  -5-39.5456 354.399   3
  -3  -5   5-312.946 265.386   3
   3  -5  -4 6845.11 990.062   3
  -3  -5   4 7796.34 923.635   3
  -3  -5   3 7987.81 948.300   3
   3  -5  -3 7951.16 1008.49   3
  -3  -5   2 1043.15 446.275   3
   3  -5  -2 2137.46 575.382   3
  -3  -5   1 1145.52 509.150   3
   3  -5  -1 1515.52 589.744   3
   3  -5   0 9085.15 1098.49   3
   3  -5   1 7039.67 944.274   3
   3  -5   2 17777.7 1463.85   3
   3  -5   3 2950.66 756.362   3
   3  -5   4 463.982 403.491   3
   3  -5   5 1995.96 524.176   3
   3  -5   6-33.0928 348.404   3
   3  -5   7 479.525 373.534   3
   3  -5   8 14827.5 1336.60   3
  -3  -5  -8 13069.1 1369.14   4
   3  -5   9 8481.36 1046.53   3
  -3  -5  -9 7470.48 1066.88   4
   3  -5  10 1858.56 576.941   3
  -3  -5 -10 2770.79 665.704   4
  -3  -5 -11-178.048 369.524   4
   3  -5  11 269.995 335.602   3
  -3  -5 -12 970.182 471.741   4
   3  -5  12 1001.16 477.984   3
   3  -5  13 10064.6 1113.92   3
  -3  -5 -13 10828.6 1276.52   4
   3  -5  14 4537.87 805.342   3
  -3  -5 -14 4107.45 832.619   4
  -3  -5 -15 6650.40 1060.57   4
   3   5  15 5110.70 831.048   1
   3  -5  15 7390.21 991.494   3
   3  -5  16 4829.32 790.106   3
  -3  -5 -16 3656.92 810.713   4
   3   5  16 4377.82 803.207   1
   3  -5  17 3357.79 641.750   3
   3   5  17 2988.40 675.197   1
  -3  -5 -17 4176.55 860.553   4
   3   5  18 2714.04 606.092   1
  -3  -5 -18 1145.49 553.113   4
   3  -5  18 1492.59 572.622   3
   3   5  19 963.778 435.740   1
   3  -5  19 39.1571 284.486   3
  -3  -5 -19 431.221 358.192   4
  -3  -5 -20-194.252 361.146   4
   3   5  20 301.274 375.123   1
  -3  -5 -21 5443.81 990.902   4
   3   5  21 4344.92 816.808   1
  -3  -5 -22 1021.87 510.037   4
   3   5  22 824.375 433.747   1
  -3  -5 -23 38.3216 414.047   4
   3   5  23 529.611 344.629   1
  -3  -5 -24 1068.65 397.679   4
  -3  -5 -25 8404.29 1215.90   4
  -4   0  41 572.287 419.554   1
  -4   0  40 9782.42 1141.32   1
  -4   0  39 530.753 356.179   1
  -4   0  38 8783.37 1068.02   1
  -4   0  37 175.114 346.528   1
  -4   0  36 763.452 489.084   1
  -4   0  35-163.929 359.884   1
  -4   0  34 2709.88 591.528   1
  -4   0  33-36.7507 265.418   1
  -4   0  33 67.6560 272.982   3
  -4   0  32 1424.09 393.414   1
  -4   0  32 1345.73 366.544   3
  -4   0  31 392.932 388.331   1
  -4   0  30 74752.0 2635.87   1
  -4   0  29 951.089 426.803   1
  -4   0  28 13908.6 1102.35   1
  -4   0  27-5.20349 241.979   1
  -4   0  26 1525.82 364.244   1
  -4   0  25-208.368 161.714   1
  -4   0  24 1509.81 378.033   1
  -4   0  23-150.245 177.490   1
  -4   0  22 81.8557 205.052   1
  -4   0  21 8.42831 164.918   1
  -4   0  20 5695.64 592.864   1
  -4   0  19-44.9938 185.243   1
  -4   0  18 120086. 2528.60   1
  -4   0  17 27.2988 170.128   1
  -4   0  16 65800.7 1783.72   1
  -4   0  15 38.2708 141.273   1
  -4   0  14 28469.8 1088.59   1
  -4   0  13 260.992 188.559   1
  -4   0  12 78415.4 1722.39   1
  -4   0  12 83303.0 1308.21   3
  -4   0  11-5.23642 90.2861   3
  -4   0  11-63.1084 138.401   1
  -4   0  10 1490.53 172.330   3
  -4   0  10 1452.78 261.570   1
  -4   0   9 194.352 98.5006   3
  -4   0   9 42.4967 124.745   1
  -4   0   8 140118. 1320.07   3
  -4   0   8 128958. 1920.25   1
  -4   0   7 56.1453 120.910   1
  -4   0   7-36.1882 71.0771   3
   4   0  -7-27.8020 66.8002   3
   4   0  -6 12390.8 348.505   3
  -4   0   6 11214.1 525.998   1
  -4   0   6 13286.7 364.898   3
  -4   0   5 53.9039 61.1314   3
   4   0  -5 90.2624 158.373   2
   4   0  -5 129.263 70.6515   3
   4   0  -4 65066.2 767.857   3
   4   0  -4 61500.2 1134.32   2
  -4   0   4 64054.4 765.994   3
   4   0  -3 72.9763 72.2729   3
   4   0  -3-6.35528 139.463   2
  -4   0   3 1.96074 65.0927   3
   4   0  -2 147439. 1265.41   3
  -4   0   2 153165. 1292.89   3
   4   0  -2 151074. 1664.50   2
   4   0  -1-93.1096 92.0363   3
  -4   0   1 24.1680 78.6246   3
   4   0   0 28068.9 655.625   3
   4   0   1-79.9353 96.1677   3
   4   0   2 999999. 4352.96   3
   4   0   3-125.340 134.428   3
   4   0   4 17481.1 655.277   3
   4   0   5-91.5915 138.485   3
  -4   0  -6 9975.36 483.407   1
   4   0   6 8360.69 504.465   3
   4   0   7-44.9053 144.889   3
   4   0   8 6672.35 487.125   3
   4   0   9-25.3812 139.890   1
   4   0   9 261.699 303.963   3
   4   0  10 118009. 2133.71   3
   4   0  10 117797. 1912.74   1
   4   0  11 350.196 264.774   3
   4   0  11-14.0118 121.069   1
   4   0  12 34285.8 1101.23   1
   4   0  12 33716.2 1221.82   3
   4   0  13 443.871 333.168   3
   4   0  13-90.4901 193.480   1
   4   0  14 75385.0 1928.24   3
   4   0  14 76698.3 1762.87   1
   4   0  15 1295.63 436.601   3
   4   0  15 204.102 278.149   1
   4   0  16 65654.3 1725.74   1
   4   0  16 62118.4 1854.52   3
   4   0  17 537.917 300.917   3
   4   0  17 328.499 231.276   1
   4   0  18 8074.83 651.331   1
   4   0  18 8136.53 719.773   3
   4   0  19 525.217 336.777   3
   4   0  19 38.5494 197.736   1
   4   0  20 10789.4 847.974   3
   4   0  20 11116.8 804.887   1
   4   0  21 1352.21 531.962   3
   4   0  21 1532.39 505.923   1
   4   0  22 157075. 3161.63   1
   4   0  22 160782. 3435.70   3
   4   0  23 2656.65 611.919   3
   4   0  23 2281.81 556.573   1
   4   0  24 9798.47 893.178   3
   4   0  24 9481.20 825.761   1
   4   0  25 128.550 336.769   3
   4   0  25 469.679 284.652   1
   4   0  26 23879.8 1437.47   3
   4   0  26 24231.2 1375.98   1
   4   0  27 346.600 350.177   3
   4   0  27 305.373 265.075   1
   4   0  28 8152.66 835.675   1
   4   0  28 8924.00 936.024   3
   4   0  29 683.347 369.124   3
   4   0  29 353.710 295.418   1
   4   0  30-77.4220 200.212   1
   4   0  30 288.137 324.806   3
   4   0  31-140.700 234.998   3
   4   0  31-951.591 335.530   1
   4   0  32 10001.9 1052.63   3
   4   0  32 8650.23 945.232   1
   4   0  33 389.551 286.215   3
   4   0  33 1163.26 445.818   1
   4   0  34 34717.3 1913.49   1
   4   0  34 34678.9 2037.34   3
   4   0  35 244.725 300.969   3
   4   0  35 608.379 413.088   1
   4   0  36 10524.0 1189.85   3
   4   0  36 8104.57 971.860   1
   4   0  37 659.749 490.694   3
   4   0  37 856.372 396.233   1
   4   0  38 11081.3 1201.86   1
   4   0  38 10614.8 1216.49   3
   4   0  39 767.058 488.087   3
   4   0  40 7558.23 1117.66   3
   4   0  41-243.414 269.826   3
   4   0  42 1909.50 653.929   3
  -4   2  38 14501.2 1566.99   1
  -4   2  37 5568.15 1016.48   1
  -4   2  36 6591.92 1021.58   1
  -4   2  35 1339.13 532.984   1
  -4   2  34 750.926 446.573   1
  -4   2  33 11770.8 1304.14   1
  -4   2  32 1171.35 433.466   1
  -4   2  31 29869.8 1958.42   1
  -4   2  30 56.6438 379.975   1
  -4   2  29 6839.29 943.125   1
  -4   2  28 661.142 435.281   1
  -4   2  27 46628.0 2298.55   1
  -4   2  26 53957.7 2430.00   1
  -4   2  25 31087.5 1837.67   1
  -4   2  24 23445.8 1556.66   1
  -4  -2  24 25696.8 1111.63   1
  -4  -2  23 10.3875 122.788   1
  -4  -2  23-16.6232 164.567   3
  -4   2  23-17.5738 235.359   1
   4  -2 -23-23.7134 182.249   4
  -4  -2  22 7189.88 564.491   1
   4  -2 -22 6975.18 607.203   4
  -4  -2  22 6972.22 542.722   3
  -4   2  22 4929.69 710.753   1
   4  -2 -21 109.422 159.729   4
  -4  -2  21 181.069 139.149   3
  -4   2  21 96.9360 251.745   1
  -4  -2  21 64.9203 124.081   1
   4  -2 -20 47051.9 1494.71   4
  -4  -2  20 48137.3 1363.86   1
  -4  -2  20 46133.8 1316.81   3
  -4   2  20 46906.0 2020.27   1
  -4  -2  19 10917.8 633.941   1
  -4  -2  19 11069.8 641.038   3
   4  -2 -19 10510.8 722.223   4
  -4   2  19 10982.4 997.412   1
   4  -2 -18 3672.38 428.414   4
  -4  -2  18 4232.41 393.041   1
  -4   2  18 3700.04 574.122   1
  -4  -2  18 4779.38 412.111   3
   4  -2 -17 7170.16 592.955   4
  -4  -2  17 6796.94 475.013   1
  -4  -2  17 4658.45 390.140   3
  -4   2  17 6965.78 734.125   1
  -4  -2  16 3001.96 314.314   1
  -4  -2  16 3154.59 315.129   3
  -4   2  16 3421.44 514.938   1
  -4  -2  15 24559.2 866.787   3
  -4  -2  15 26207.5 895.646   1
  -4   2  15 28594.0 1427.77   1
  -4  -2  14 61633.4 1329.04   3
  -4  -2  14 63422.2 1340.99   1
  -4   2  14 58714.8 1976.34   1
  -4  -2  13 26423.3 866.977   3
   4  -2 -13 22709.6 1178.19   3
  -4   2  13 25010.8 1261.20   1
  -4  -2  13 25616.9 834.655   1
   4  -2 -12 19952.1 1074.27   3
  -4  -2  12 21217.5 749.785   1
  -4  -2  12 20860.6 756.509   3
  -4   2  12 19598.2 1084.56   1
  -4   2  11-55.1006 193.114   1
  -4  -2  11-7.01635 117.842   3
   4  -2 -11-6.65162 205.529   3
   4  -2 -10 63296.3 1900.82   3
  -4  -2  10 63573.4 1311.30   3
  -4   2  10 66519.9 1898.18   1
   4  -2  -9 7515.63 657.991   3
  -4  -2   9 7951.07 477.507   3
  -4   2   9 7240.72 632.391   1
  -4  -2   8 33982.4 964.233   3
  -4   2   8 33082.6 1257.17   1
   4  -2  -8 35290.8 1359.41   3
   4  -2  -7 19.7292 155.810   3
  -4  -2   7 160.693 113.123   3
  -4   2   7 263.435 194.458   1
  -4   2   6 17934.7 893.950   1
  -4  -2   6 18543.7 736.448   3
   4  -2  -6 16180.4 901.998   3
   4  -2  -5 27602.1 1168.39   3
  -4   2   5 29046.6 809.386   2
  -4  -2   5 24801.3 870.005   3
  -4   2   5 26978.6 1038.20   1
  -4   2   4 11915.0 494.675   2
   4   2  -4 11649.2 504.856   2
   4  -2  -4 10528.2 730.397   3
  -4  -2   4 11142.9 591.211   3
  -4   2   4 11665.3 660.756   1
  -4   2   3 38335.6 1130.96   1
   4   2  -3 39332.8 899.293   2
  -4  -2   3 39089.4 1102.55   3
   4  -2  -3 39430.8 1387.17   3
   4   2  -2 41306.3 907.186   2
   4  -2  -2 38581.9 1368.46   3
  -4   2   2 39190.6 1103.41   1
  -4  -2   2 39230.4 1140.42   3
  -4  -2   1 5496.38 447.602   3
  -4   2   1 5945.42 427.284   1
   4  -2  -1 6236.58 579.541   3
   4  -2   0 27239.7 625.911   2
   4  -2   0 25860.9 1109.21   3
  -4   2   0 26276.5 817.800   1
   4  -2   1 9842.33 374.712   2
   4  -2   1 9814.69 693.560   3
  -4   2  -1 10043.3 487.063   1
   4  -2   2 57555.1 889.913   2
  -4   2  -2 56683.8 1065.77   1
   4  -2   2 55891.5 1631.27   3
  -4   2  -3 111594. 1389.43   1
   4  -2   3 108989. 2275.77   3
  -4  -2  -3 110988. 2369.25   4
   4  -2   4 5455.79 521.897   3
  -4   2  -4 5436.79 295.089   1
  -4  -2  -4 5349.00 561.475   4
  -4   2  -5 12424.0 399.025   1
   4  -2   5 11616.6 748.727   3
  -4  -2  -5 12181.9 821.573   4
   4   2   5 11672.9 719.206   1
  -4   2  -6 89212.9 965.890   1
   4  -2   6 92325.3 2114.51   3
   4   2   6 94104.3 2066.48   1
  -4  -2  -6 95320.9 2258.11   4
  -4  -2  -7 35327.9 1395.00   4
   4  -2   7 34660.1 1320.91   3
   4   2   7 34309.7 1286.58   1
   4  -2   8 14507.5 865.671   3
   4   2   8 14158.9 863.606   1
  -4  -2  -8 14399.1 909.037   4
  -4  -2  -9 1789.82 357.221   4
   4   2   9 2272.30 375.024   1
   4  -2   9 1660.78 360.101   3
  -4  -2 -10 21654.1 1139.89   4
   4  -2  10 20910.2 1072.51   3
   4   2  10 22814.0 1142.66   1
  -4  -2 -11 31312.2 1381.30   4
   4  -2  11 28398.4 1272.70   3
   4   2  11 27526.5 1280.34   1
  -4  -2 -12 26624.0 1295.11   4
   4   2  12 25344.3 1276.52   1
   4  -2  12 26353.5 1232.54   3
   4  -2  13 72943.0 2060.62   3
  -4  -2 -13 74080.5 2184.89   4
   4   2  13 74221.9 2199.56   1
   4   2  14 4746.91 600.037   1
  -4   2 -14 2928.68 186.883   1
  -4  -2 -14 3772.14 510.818   4
   4  -2  14 4447.55 537.371   3
  -4   2 -15-10.9288 39.0622   1
   4  -2  15 162.012 184.450   3
   4   2  15-42.4476 201.982   1
   4   2  16 130.917 201.483   1
   4  -2  16 119.341 177.609   3
  -4   2 -16 106.097 59.1394   1
   4  -2  17 1301.45 434.040   3
   4   2  17 1064.07 482.472   1
  -4   2 -17 548.193 108.880   1
   4  -2  18 126080. 2957.66   3
   4   2  18 125495. 3175.45   1
   4   2  19 12311.8 1047.23   1
   4  -2  19 14009.2 1082.52   3
   4  -2  20 85846.1 2485.61   3
   4   2  20 82801.0 2674.12   1
   4  -2  21 31440.1 1580.77   3
   4   2  21 28035.6 1599.35   1
   4   2  22 647.108 334.567   1
   4  -2  22 1250.13 427.767   3
   4   2  23 1801.43 412.294   1
   4  -2  23 1989.81 459.998   3
   4   2  24 3678.30 627.244   1
   4  -2  24 3076.89 526.182   3
   4   2  25-27.7719 300.714   1
   4  -2  25-73.7964 289.717   3
   4   2  26 87.2846 256.380   1
   4  -2  26 324.656 203.204   3
   4   2  27 6477.33 875.772   1
   4  -2  27 6294.18 791.164   3
   4  -2  28 534.650 366.235   3
   4   2  28-81.8006 307.611   1
   4   2  29 13918.6 1325.09   1
   4  -2  29 14669.4 1223.66   3
   4  -2  30 34031.3 1859.44   3
   4   2  30 36612.6 2144.27   1
   4  -2  31 3492.32 674.559   3
   4   2  31 2348.04 596.159   1
   4  -2  32 8304.83 949.029   3
   4   2  32 7961.68 1024.20   1
   4   2  33 1951.48 558.096   1
   4  -2  33 2260.21 650.714   3
   4   2  34-254.247 297.009   1
   4  -2  34-297.579 326.399   3
   4  -2  35 137.779 358.599   3
   4   2  35 296.279 444.886   1
   4   2  36 6295.06 1020.15   1
   4   2  37 556.984 425.938   1
  -4   4  30 3792.74 812.082   1
  -4   4  29 2822.72 750.412   1
  -4   4  28 2631.35 691.566   1
  -4   4  27 3049.87 700.749   1
  -4   4  26 471.804 371.538   1
  -4   4  25 2680.77 677.299   1
   4  -4 -24 5077.39 769.131   4
  -4   4  24 4356.02 819.104   1
   4  -4 -23 39195.6 2049.17   4
  -4   4  23 34585.8 2131.83   1
  -4   4  22-207.919 295.686   1
   4  -4 -22-127.538 277.707   4
   4  -4 -21 19236.1 1454.61   4
  -4   4  21 21057.5 1635.75   1
  -4   4  20 1.60263 316.957   1
   4  -4 -20-303.027 334.691   4
  -4   4  19 1353.98 455.950   1
  -4   4  18 15469.0 1331.77   1
  -4   4  17 245.464 338.841   1
  -4   4  16 565.041 348.945   1
  -4   4  15 2583.22 574.717   1
  -4   4  14 7508.52 875.674   1
  -4  -4  13 12952.6 949.988   3
   4  -4 -13 14730.5 1292.55   3
  -4   4  13 12899.3 1107.11   1
  -4  -4  12 10010.8 878.195   3
   4  -4 -12 8522.17 998.799   3
  -4   4  12 9073.53 917.864   1
  -4  -4  11 26075.8 1350.36   3
  -4   4  11 25643.1 1469.58   1
   4  -4 -11 27724.5 1714.38   3
   4  -4 -10 391.879 329.965   3
  -4  -4  10 184.794 346.447   3
  -4   4  10-194.277 240.502   1
  -4  -4   9 52300.2 1921.94   3
  -4   4   9 53366.8 2011.90   1
   4  -4  -9 51654.6 2320.47   3
  -4  -4   8 13047.8 974.366   3
   4  -4  -8 10340.6 1000.03   3
  -4   4   8 10812.1 898.659   1
  -4  -4   7 483.726 235.192   3
  -4   4   7 393.870 246.067   1
   4  -4  -7 147.785 254.988   3
  -4  -4   6 86.8298 238.975   3
   4  -4  -6-107.904 299.590   3
  -4   4   6 114.592 187.127   1
  -4  -4   5 16525.0 1119.79   3
   4  -4  -5 16118.5 1272.26   3
  -4   4   5 17036.7 1021.91   1
  -4  -4   4 3599.39 580.459   3
  -4   4   4 5442.59 566.853   1
   4  -4  -4 4415.64 694.722   3
  -4   4   3 7323.92 648.239   1
  -4  -4   3 8216.95 806.168   3
   4  -4  -3 7250.20 832.391   3
  -4   4   2 7130.03 606.460   1
  -4  -4   2 5947.05 709.702   3
   4  -4  -2 5706.48 770.321   3
  -4  -4   1 9400.09 864.881   3
  -4   4   1 10115.3 680.007   1
   4  -4  -1 9030.25 956.829   3
  -4   4   0 3926.37 410.625   1
   4  -4   0 4155.56 668.139   3
   4  -4   1 9213.02 954.477   3
   4  -4   2 3368.08 606.643   3
   4  -4   3 8259.51 888.657   3
   4  -4   4 6470.83 809.873   3
   4  -4   5 10094.8 974.153   3
   4  -4   6-206.453 327.437   3
  -4  -4  -7 3665.66 631.288   4
   4  -4   7 3822.89 635.369   3
  -4  -4  -8-228.065 350.243   4
   4  -4   8-124.849 254.670   3
   4  -4   9 18520.7 1338.83   3
  -4  -4  -9 16182.7 1331.90   4
   4  -4  10 14819.6 1192.48   3
  -4  -4 -10 13856.6 1250.99   4
   4   4  11-116.597 238.706   1
   4  -4  11 76.9615 227.173   3
  -4  -4 -11-53.4601 228.644   4
   4   4  12 462.588 302.521   1
  -4  -4 -12 932.402 414.187   4
   4  -4  12 1319.07 445.056   3
  -4  -4 -13 1610.29 513.074   4
   4  -4  13 1434.82 458.531   3
   4   4  13 1155.74 408.999   1
   4  -4  14 7180.24 950.680   3
  -4  -4 -14 5661.29 835.416   4
   4   4  14 5714.81 817.956   1
   4   4  15 36821.6 1946.57   1
   4  -4  15 37257.3 1907.94   3
  -4  -4 -15 36558.8 2093.03   4
   4  -4  16 144.961 540.763   3
  -4  -4 -16-155.014 430.393   4
   4   4  16-118.718 297.575   1
   4   4  17 22837.7 1617.02   1
  -4  -4 -17 23601.0 1691.28   4
   4  -4  18 52.6199 283.920   3
  -4  -4 -18 379.527 495.903   4
   4   4  18-200.404 339.475   1
   4  -4  19 6049.83 824.560   3
  -4  -4 -19 7276.88 971.910   4
   4   4  19 6626.69 932.965   1
  -4  -4 -20-71.9992 307.234   4
   4  -4  20 691.883 444.033   3
   4   4  20-116.384 381.448   1
   4  -4  21 14909.1 1282.22   3
  -4  -4 -21 13940.5 1352.28   4
   4   4  21 15097.7 1416.47   1
   4  -4  22 287.654 407.680   3
  -4  -4 -22-29.9401 396.281   4
   4   4  22 400.383 364.183   1
  -4  -4 -23 2958.65 679.547   4
   4  -4  23 3369.99 633.208   3
   4   4  23 2344.29 628.430   1
   4  -4  24-148.077 272.823   3
   4   4  24 427.211 313.621   1
   4  -4  25 713.691 384.753   3
   4   4  25 1179.27 511.084   1
   4  -4  26 2963.36 633.152   3
   4   4  26 2153.99 610.632   1
   4   4  27 8424.53 1176.44   1
   4   4  28 1517.86 579.457   1
   4  -6   3 113.888 311.658   3
   4  -6   4 2268.70 670.644   3
   4  -6   5 51.0208 353.500   3
   4  -6   6 21.6451 423.606   3
   4  -6   7 4428.40 883.315   3
   4  -6   8 902.716 524.323   3
  -5   1  41 12373.5 1407.74   1
  -5   1  40 6281.35 1009.67   1
  -5   1  39 2435.87 653.801   1
  -5   1  38 4104.70 817.897   1
  -5   1  37 4718.69 830.473   1
  -5   1  36 4352.91 810.894   1
  -5   1  35 253.403 317.732   1
  -5  -1  34 15885.9 1250.54   1
  -5   1  34 15261.9 1398.93   1
  -5   1  33 6964.62 957.367   1
  -5  -1  33 7422.16 819.440   1
  -5   1  32 508.731 272.627   1
  -5  -1  32 217.847 236.323   1
  -5   1  31 4755.26 781.171   1
  -5  -1  31 5908.55 719.772   1
  -5   1  30 6869.40 894.776   1
  -5  -1  30 7014.47 765.822   1
  -5  -1  29 12735.7 998.344   1
  -5   1  29 10561.3 1061.81   1
  -5  -1  28 38.4175 211.512   1
  -5   1  28 209.224 254.651   1
  -5  -1  27 2616.17 477.967   1
  -5   1  27 3350.48 590.642   1
  -5  -1  26 31314.0 1463.77   1
  -5  -1  26 32042.5 1229.39   3
  -5   1  26 30010.9 1680.87   1
  -5  -1  25 74.6388 163.063   1
  -5   1  25 146.030 299.330   1
  -5  -1  25 288.697 201.213   3
  -5   1  24 1927.85 450.203   1
  -5  -1  24 2223.31 389.322   1
  -5  -1  24 1795.24 293.834   3
  -5   1  23 2502.18 494.217   1
  -5  -1  23 3618.00 514.212   1
  -5  -1  23 3086.88 371.712   3
  -5  -1  22 51406.9 1689.72   1
  -5  -1  22 50868.5 1354.65   3
  -5   1  22 51327.9 2026.47   1
  -5   1  21 1660.89 411.647   1
  -5  -1  21 1597.42 331.362   1
  -5  -1  21 1846.06 259.457   3
  -5   1  20 7555.39 766.611   1
  -5  -1  20 8266.21 654.819   1
  -5  -1  20 7369.00 487.265   3
  -5   1  19 22612.3 1276.63   1
  -5  -1  19 21253.7 778.070   3
  -5  -1  19 22153.0 1035.03   1
  -5   1  18 12236.5 910.405   1
  -5  -1  18 12545.2 773.328   1
  -5  -1  18 12794.2 574.154   3
   5  -1 -17 3612.40 280.444   4
  -5  -1  17 4345.68 318.997   3
  -5   1  17 3369.43 475.958   1
  -5  -1  17 3630.29 415.902   1
   5  -1 -16 28551.7 768.333   4
  -5   1  16 25193.6 1235.74   1
  -5  -1  16 26982.7 1088.78   1
  -5  -1  16 27688.7 743.255   3
   5  -1 -15 24699.4 719.405   4
  -5  -1  15 25437.5 658.875   3
  -5   1  15 23451.6 1161.29   1
  -5  -1  15 24665.4 1017.06   1
  -5  -1  14 13769.2 450.469   3
  -5   1  14 13689.9 862.466   1
  -5  -1  14 14052.1 739.565   1
  -5   1  13 25881.6 1158.75   1
  -5  -1  13 28706.4 1020.83   1
  -5  -1  13 27041.9 579.049   3
  -5  -1  12 3109.44 349.124   1
  -5  -1  12 3093.04 180.430   3
  -5   1  12 3702.91 448.591   1
   5  -1 -12 3472.12 388.966   3
  -5  -1  11 9312.09 274.215   3
  -5  -1  11 8273.21 530.925   1
  -5   1  11 8572.24 640.205   1
   5  -1 -11 8494.57 564.409   3
  -5   1  10 91663.2 2002.28   1
   5  -1 -10 90530.7 1793.13   3
   5  -1  -9 4001.37 372.522   3
  -5   1   9 3858.56 418.491   1
  -5   1   8 106981. 2054.29   1
   5  -1  -8 106288. 1866.49   3
   5  -1  -7 39824.8 1126.70   3
  -5   1   7 38823.8 1204.53   1
   5   1  -6 538.259 199.133   2
  -5  -1   6 360.851 126.423   4
   5  -1  -6 399.404 168.551   3
  -5   1   6 450.450 203.125   1
   5   1  -5 120377. 1791.39   2
   5  -1  -5 125672. 1953.04   3
   5   1  -5 123998. 1039.12   3
  -5   1   5 122344. 2004.07   1
  -5  -1   5 123954. 1761.74   4
   5   1  -4 3137.89 315.179   2
   5  -1  -4 3094.62 341.849   3
   5  -1  -4 3194.32 319.493   2
  -5  -1   4 2580.98 275.631   4
   5   1  -4 3106.22 191.000   3
  -5   1   4 3144.83 320.810   1
   5  -1  -3 15581.1 699.377   3
  -5   1   3 15953.4 676.945   1
   5  -1  -3 16268.4 636.525   2
  -5  -1   3 15850.9 685.246   4
   5   1  -3 15931.4 457.828   3
   5   1  -3 16243.6 641.616   2
   5  -1  -2 139121. 2053.84   3
   5  -1  -2 138419. 1780.89   2
  -5  -1   2 134225. 1974.55   4
  -5   1   2 137664. 1884.78   1
   5  -1  -1 180702. 1993.30   2
  -5   1   1 182307. 2097.50   1
  -5  -1   1 179408. 2309.41   4
   5  -1  -1 181550. 2340.64   3
   5  -1   0 141665. 2069.20   3
  -5  -1   0 145599. 2117.78   4
  -5  -1  -1 179565. 2401.74   4
   5  -1   1 176584. 2373.93   3
  -5  -1  -2 299706. 3159.04   4
   5  -1   2 296680. 3110.54   3
   5  -1   3 11351.3 637.047   3
  -5  -1  -3 11840.0 663.002   4
  -5  -1  -4 87227.1 1786.63   4
   5  -1   4 85420.1 1743.35   3
   5  -1   5 23922.2 952.628   3
   5  -1   6 35111.8 1168.52   3
   5  -1   7 4712.77 458.183   3
   5  -1   8 54583.9 1523.63   3
   5   1   9 2234.12 326.302   1
  -5   1  -9 2958.49 263.022   1
   5  -1   9 2832.20 387.138   3
   5   1  10 21488.2 1008.81   1
  -5   1 -10 22954.9 731.010   1
   5  -1  10 22593.6 1046.05   3
   5   1  11 113.695 148.667   1
   5  -1  11-199.026 207.349   3
   5   1  12 13744.4 849.915   1
   5  -1  12 12873.3 832.892   3
   5   1  13 14169.4 888.779   1
   5  -1  13 14236.9 909.973   3
   5   1  14 32595.5 1352.37   1
   5  -1  14 33997.8 1388.56   3
   5   1  15 4226.45 539.187   1
   5  -1  15 4111.55 534.283   3
   5   1  16 36446.7 1503.06   1
   5  -1  16 36684.0 1515.72   3
   5  -1  17 2330.54 464.692   3
   5   1  17 1620.90 369.115   1
   5   1  18-184.101 230.349   1
   5  -1  18 284.407 205.864   3
   5   1  19 480.362 324.132   1
   5  -1  19 908.004 417.936   3
   5  -1  20 32707.4 1548.98   3
   5   1  20 32267.1 1544.90   1
   5   1  21 10445.2 918.503   1
   5  -1  21 11033.0 943.526   3
   5   1  22 15789.6 1135.99   1
   5  -1  22 15714.6 1128.59   3
   5   1  23 23399.8 1410.50   1
   5  -1  23 22796.5 1380.40   3
   5  -1  24 29256.2 1278.31   1
   5   1  24 27297.9 1544.56   1
   5  -1  24 29737.9 1608.96   3
   5  -1  25 1620.83 372.086   1
   5   1  25 1667.48 474.709   1
   5  -1  25 2271.08 528.353   3
   5  -1  26 7559.46 706.268   1
   5  -1  26 7219.24 845.936   3
   5   1  26 6590.68 786.069   1
   5  -1  27 5899.56 657.020   1
   5   1  27 4894.68 703.409   1
   5  -1  27 5255.22 726.928   3
   5  -1  28 5344.68 625.157   1
   5   1  28 5444.45 758.127   1
   5  -1  28 4009.72 627.409   3
   5  -1  29 858.991 336.490   1
   5   1  29 705.974 359.321   1
   5  -1  29 659.603 440.822   3
   5   1  30 8532.30 972.022   1
   5  -1  30 8480.04 939.493   3
   5   1  31 23756.7 1652.63   1
   5  -1  31 26413.1 1711.01   3
   5   1  32 1516.45 525.508   1
   5  -1  32 1763.91 548.211   3
   5   1  33 8032.76 1027.17   1
   5  -1  33 8357.16 1012.43   3
   5   1  34 11354.8 1212.62   1
   5  -1  34 10062.9 1137.45   3
   5   1  34 10199.8 1184.67   3
   5   1  35 1588.30 489.315   3
   5  -1  35 1712.96 516.760   3
   5   1  35 822.952 453.877   1
   5   1  36 3676.03 755.164   1
   5   1  36 4572.83 832.503   3
   5  -1  36 5402.66 889.856   3
   5   1  37 613.770 406.767   3
   5  -1  37 707.263 401.862   3
   5   1  37 94.7242 324.785   1
   5   1  38 7619.06 1093.22   3
   5   1  38 6961.64 1041.31   1
   5  -1  38 7600.95 1050.81   3
   5   1  39 1253.22 437.003   3
   5   1  39 546.724 411.989   1
   5  -1  39 2051.36 576.080   3
   5   1  40 4056.76 855.895   3
   5   1  40 3746.19 826.692   1
   5  -1  40 4109.75 821.768   3
  -5   3  34-14.7825 331.798   1
  -5   3  33 4043.59 839.410   1
  -5   3  32 6107.06 970.950   1
  -5   3  31 1458.72 493.169   1
  -5   3  30 3112.95 717.764   1
  -5   3  29 10540.9 1241.56   1
  -5   3  28 1323.43 459.578   1
  -5   3  27-318.307 447.767   1
  -5   3  26 18470.1 1531.17   1
  -5   3  25 2860.72 646.770   1
  -5   3  24 172.647 249.334   1
   5  -3 -24-66.0025 225.008   4
   5  -3 -23 10624.2 913.963   4
  -5   3  23 9384.10 1069.63   1
   5  -3 -22 688.778 278.663   4
  -5   3  22-111.159 330.569   1
  -5   3  21 1093.75 377.509   1
   5  -3 -21 2035.71 436.135   4
   5  -3 -20-144.686 251.532   4
  -5   3  20-323.428 307.781   1
  -5   3  19 3262.94 602.137   1
  -5   3  18 45810.1 2114.97   1
  -5  -3  17 12881.7 751.928   3
  -5   3  17 11025.8 1014.02   1
  -5  -3  16 1461.49 302.372   3
  -5   3  16 754.352 323.294   1
   5  -3 -15 8830.44 898.738   3
  -5  -3  15 9909.53 668.840   3
  -5   3  15 10190.8 928.577   1
  -5  -3  14 13153.8 636.096   1
  -5  -3  14 13366.2 764.678   3
   5  -3 -14 11601.7 1026.43   3
  -5   3  14 12275.8 1016.82   1
  -5   3  13 1554.73 381.190   1
  -5  -3  13 1589.94 297.917   3
   5  -3 -13 1849.41 472.930   3
  -5   3  12 24731.5 1360.08   1
  -5  -3  12 24317.5 1039.41   3
   5  -3 -12 23300.1 1389.64   3
  -5   3  11 4509.54 640.340   1
   5  -3 -11 6282.32 756.939   3
  -5  -3  11 6284.99 544.674   3
  -5   3  10 5586.57 629.021   1
   5  -3 -10 5712.74 700.260   3
  -5  -3  10 6148.04 542.947   3
  -5  -3   9 849.106 228.563   3
   5  -3  -9 807.334 320.952   3
  -5   3   9 1179.61 313.012   1
  -5  -3   8 8682.39 644.207   3
   5  -3  -8 8076.80 800.116   3
  -5   3   8 8074.36 732.724   1
   5  -3  -7 17938.3 1167.37   3
  -5  -3   7 21768.3 1025.18   3
  -5   3   7 17638.8 1018.79   1
   5  -3  -6 28713.8 1467.14   3
  -5  -3   6 30030.7 1201.87   3
  -5   3   6 28571.4 1254.72   1
   5  -3  -5 11095.5 910.694   3
  -5   3   5 10784.5 761.592   1
  -5  -3   5 10641.4 729.806   3
  -5  -3   4 6957.35 610.176   3
  -5   3   4 6695.42 586.275   1
   5  -3  -4 6848.40 703.392   3
  -5  -3   3 16706.2 947.164   3
   5   3  -3 17466.8 644.182   2
   5  -3  -3 17725.6 1144.49   3
  -5   3   3 17578.5 905.152   1
   5   3  -2 27698.7 810.422   2
  -5   3   2 31319.9 1146.18   1
   5  -3  -2 26225.4 1385.88   3
   5   3  -1 358.465 132.197   2
   5  -3  -1-197.231 255.750   3
  -5   3   1 126.578 144.612   1
   5  -3   0 30513.2 1468.26   3
  -5   3   0 32048.0 1069.59   1
   5   3   0 30881.1 889.419   2
   5  -3   1 256.822 213.550   3
  -5   3  -1 295.375 135.681   1
   5  -3   2 646.129 300.481   3
  -5   3  -2 310.384 137.610   1
   5  -3   3 282.361 189.641   3
  -5   3  -3 262.870 107.963   1
   5  -3   4-129.547 184.514   3
  -5   3  -4-179.578 108.220   1
   5  -3   4 20.1867 52.6342   2
  -5  -3  -4 81.1677 226.931   4
   5  -3   5 220.587 240.324   3
  -5  -3  -5 860.876 298.255   4
   5  -3   5 362.103 99.8181   2
  -5   3  -5 437.257 100.394   1
   5  -3   6 20229.7 563.012   2
   5  -3   6 19295.8 1198.21   3
  -5  -3  -6 20322.7 1288.77   4
  -5   3  -6 19520.3 525.736   1
  -5   3  -7 734.111 87.1467   1
  -5  -3  -7 1103.41 387.235   4
   5  -3   7 559.642 249.281   3
  -5  -3  -8 2172.04 469.686   4
   5  -3   8 3963.03 574.105   3
   5  -3   9 18153.1 1176.80   3
  -5  -3  -9 17390.7 1229.30   4
  -5  -3 -10 3391.87 563.564   4
   5  -3  10 4445.17 619.035   3
   5   3  10 4614.22 598.135   1
   5  -3  11 6958.74 758.682   3
   5   3  11 6956.10 744.311   1
  -5  -3 -11 7202.89 841.029   4
   5   3  12 12742.7 1011.70   1
  -5  -3 -12 12623.6 1066.10   4
   5  -3  12 12883.9 994.122   3
  -5  -3 -13 6105.46 775.414   4
   5   3  13 6536.07 747.672   1
   5  -3  13 6146.46 725.118   3
  -5  -3 -14 9365.95 939.941   4
   5  -3  14 8903.66 844.605   3
   5   3  14 8598.08 885.329   1
  -5  -3 -15 164.164 293.414   4
   5  -3  15 751.699 332.069   3
   5   3  15 289.302 281.867   1
   5  -3  16-8.24682 201.063   3
   5   3  16 208.385 259.081   1
  -5  -3 -16 529.117 348.515   4
  -5  -3 -17 134.659 247.994   4
   5  -3  17 333.666 216.694   3
   5   3  17 74.2934 272.515   1
  -5  -3 -18 641.219 397.862   4
   5  -3  18 276.487 232.584   3
   5   3  18 286.062 306.161   1
   5  -3  19 3326.19 577.393   3
   5   3  19 3146.82 646.809   1
   5   3  20 3222.12 630.710   1
   5  -3  20 3270.44 587.559   3
   5  -3  21 234.790 255.194   3
   5   3  21 507.355 333.896   1
   5  -3  22 181.563 338.086   3
   5   3  22 191.694 291.449   1
   5   3  23 4446.02 773.243   1
   5  -3  23 3364.99 616.458   3
   5  -3  24 1820.86 419.052   3
   5   3  24 3418.44 711.061   1
   5  -3  25 124.218 236.436   3
   5   3  25 689.152 394.613   1
   5  -3  26 18081.1 1379.04   3
   5   3  26 16855.3 1524.11   1
   5  -3  27 1136.51 481.677   3
   5   3  27 1408.64 527.567   1
   5   3  28 3930.44 772.910   1
   5  -3  28 3719.32 686.138   3
   5   3  29-234.964 357.918   1
   5  -3  29 223.357 347.968   3
   5  -3  30 1837.73 514.614   3
   5   3  30 1097.86 521.536   1
   5  -3  31 3963.60 716.482   3
   5   3  31 2782.97 692.322   1
   5   3  32 1025.82 500.370   1
   5  -3  32-99.1799 384.203   3
   5   3  33-73.0327 412.045   1
  -5   5  24-204.082 471.550   1
  -5   5  23 1557.78 555.223   1
  -5   5  22 3573.76 722.580   1
   5  -5 -22 4462.70 861.157   4
  -5   5  21-134.146 346.173   1
   5  -5 -21-127.116 318.000   4
   5  -5 -20 7945.92 1077.57   4
  -5   5  20 5442.65 905.279   1
  -5   5  19 137.310 280.642   1
  -5   5  18 263.054 370.686   1
  -5   5  17 7945.48 1001.63   1
  -5   5  16-474.126 435.401   1
  -5   5  15 6694.26 879.592   1
  -5   5  14 1328.10 413.575   1
   5  -5 -13 29208.5 2036.37   3
  -5   5  13 27857.0 1701.23   1
   5  -5 -12 4206.31 936.922   3
   5  -5 -11 43185.5 2443.99   3
   5  -5 -10 19369.5 1663.96   3
   5  -5  -9-532.775 393.054   3
   5  -5  -8 4317.02 767.913   3
   5  -5  -7 16859.9 1497.40   3
   5  -5  -6-545.386 444.827   3
   5  -5  -5 2126.03 601.826   3
   5  -5  -4 399.493 366.334   3
   5  -5  -3 1465.58 565.772   3
   5  -5  -2 685.030 399.771   3
   5  -5  -1 644.034 379.310   3
   5  -5   0 176.127 360.347   3
   5  -5   1 7950.74 1028.92   3
   5  -5   2 11125.8 1204.73   3
   5  -5   3 301.932 335.470   3
  -5  -5  -3 1163.40 538.051   4
   5  -5   4 4055.24 792.779   3
  -5  -5  -4 4045.65 818.743   4
   5  -5   5 14737.8 1375.89   3
  -5  -5  -5 15241.9 1478.22   4
  -5  -5  -6 310.439 363.385   4
   5  -5   6 903.885 577.057   3
   5  -5   7 3764.83 728.464   3
  -5  -5  -7 3905.56 812.418   4
  -5  -5  -8 820.622 421.573   4
   5  -5   8-421.690 430.722   3
  -5  -5  -9 7344.71 1073.65   4
   5  -5   9 8204.15 1027.16   3
  -5  -5 -10-497.713 447.020   4
   5  -5  10 110.983 445.981   3
   5  -5  11 2711.18 611.869   3
  -5  -5 -11 1330.36 559.478   4
  -5  -5 -12-127.072 295.828   4
   5  -5  12-234.370 315.157   3
   5  -5  13 649.445 419.399   3
  -5  -5 -13 4.84607 343.838   4
   5  -5  14 2838.21 678.530   3
  -5  -5 -14 2103.07 670.574   4
  -5  -5 -15 4217.31 871.625   4
   5  -5  15 4622.51 826.301   3
   5  -5  16 12555.0 1283.54   3
  -5  -5 -16 13892.4 1494.11   4
   5  -5  17 1150.94 463.126   3
  -5  -5 -17 1514.77 520.889   4
   5  -5  18-132.765 404.755   3
  -5  -5 -18-15.5089 391.251   4
  -5  -5 -19 358.493 405.244   4
   5  -5  19 686.330 369.774   3
   5  -5  20 1207.16 513.136   3
  -5  -5 -20 1264.39 592.549   4
  -5  -5 -21 1356.44 594.183   4
   5  -5  21 1823.02 519.506   3
  -5  -5 -22 172.970 380.832   4
  -6   0  42 27176.4 1965.85   1
  -6   0  41-159.723 336.885   1
  -6   0  40 1480.56 407.654   1
  -6   0  39 10.2251 367.614   1
  -6   0  38 4988.15 837.253   1
  -6   0  37 308.630 261.971   1
  -6   0  36 2109.78 549.720   1
  -6   0  35-97.1625 356.798   1
  -6   0  34 14347.4 1252.65   1
  -6   0  33 398.373 306.855   1
  -6   0  32 11891.9 1116.91   1
  -6   0  31-125.770 261.820   1
  -6   0  30 16442.5 1293.14   1
  -6   0  29 64.7792 209.693   1
  -6   0  28 28358.0 1610.80   1
  -6   0  27 357.955 313.536   1
  -6   0  26 7995.41 828.107   1
  -6   0  25-107.589 179.803   1
  -6   0  24 733.570 291.813   1
  -6   0  23 62.4502 272.812   1
  -6   0  22 49960.5 1859.74   1
  -6   0  21-89.9034 186.021   1
  -6   0  20 56699.8 1899.22   1
  -6   0  19-239.178 240.089   1
  -6   0  18 39446.9 1502.97   1
  -6   0  17-220.993 220.947   1
  -6   0  16-47.7365 213.733   1
  -6   0  15 128.135 202.355   1
  -6   0  14 41401.9 969.340   3
  -6   0  14 39379.5 1400.72   1
  -6   0  13-7.18559 153.362   1
  -6   0  13 197.615 103.529   3
  -6   0  12 30160.0 1167.64   1
  -6   0  12 32701.0 789.451   3
  -6   0  11 82.9732 79.8461   3
  -6   0  11 87.5728 145.746   1
  -6   0  10 7430.85 344.428   3
  -6   0  10 6275.58 510.170   1
  -6   0   9 12.8686 134.059   1
   6   0  -9 55.3967 75.1142   3
  -6   0   9 69.2855 93.9577   3
   6   0  -8 117800. 1269.39   3
  -6   0   8 112628. 2007.72   1
  -6   0   8 123992. 1304.72   3
  -6   0   7-121.645 99.0351   3
   6   0  -7-8.09618 83.5414   3
   6   0  -7 77.3436 169.818   2
   6   0  -6 66364.0 951.481   3
   6   0  -6 64138.6 1428.30   2
  -6   0   6 67408.5 955.015   3
   6   0  -5 175.307 186.756   2
   6   0  -5 104.107 88.8330   3
  -6   0   5 73.0890 84.6496   3
   6   0  -4 161043. 2189.55   2
   6   0  -4 167476. 1576.07   3
  -6   0   4 170313. 1605.81   3
   6   0  -3-179.563 157.453   2
   6   0  -3 29.1339 92.8853   3
  -6   0   3 48.8358 90.4067   3
   6   0  -2 20990.1 617.635   3
  -6   0   2 22713.5 650.448   3
  -6   0   1-103.720 129.036   3
   6   0  -1 34.9972 102.202   3
  -6   0   0 123449. 1625.73   3
   6   0   0 117423. 1608.02   3
   6   0   1-140.685 162.849   3
  -6   0  -1-141.476 137.067   3
   6   0   2 3727.07 333.629   3
   6   0   3 209.133 139.066   3
   6   0   4 1319.57 235.652   3
   6   0   5 17.4690 155.510   3
   6   0   6 33524.9 1096.13   3
   6   0   7 43.2600 179.195   3
   6   0   8 7908.27 584.184   3
   6   0   9 986.220 388.955   3
   6   0  10 272983. 3517.01   3
   6   0  11 623.325 363.601   3
   6   0  12 19438.7 1006.60   3
   6   0  13 215.222 274.351   3
   6   0  14 6768.47 623.091   3
   6   0  15 19.6526 191.687   3
   6   0  16-4.80012 180.989   3
   6   0  17-50.8762 255.276   3
   6   0  17 12.6246 172.035   1
   6   0  18 33816.6 1508.09   3
   6   0  18 34702.7 1399.74   1
   6   0  19 148.512 312.740   3
   6   0  19 215.335 271.189   1
   6   0  20 306.821 227.486   3
   6   0  20 101.277 167.627   1
   6   0  21 362.595 283.097   1
   6   0  21 157.164 325.331   3
   6   0  22 55394.9 2118.18   3
   6   0  22 54078.1 1909.41   1
   6   0  23 614.742 510.591   3
   6   0  23 1294.14 490.746   1
   6   0  24 66061.8 2400.91   3
   6   0  24 66150.5 2208.34   1
   6   0  25 224.409 394.252   3
   6   0  25 633.020 402.344   1
   6   0  26 16116.4 1141.44   1
   6   0  26 16081.9 1239.08   3
   6   0  27 57.8673 260.372   3
   6   0  27-260.961 319.015   1
   6   0  28 5737.38 791.748   3
   6   0  28 5767.27 727.796   1
   6   0  29 376.140 343.584   3
   6   0  29-385.787 317.177   1
   6   0  30 1307.82 420.497   3
   6   0  30 421.817 307.706   1
   6   0  31 10.8954 278.755   3
   6   0  31 313.160 232.944   1
   6   0  32 5479.58 841.942   3
   6   0  32 3970.03 673.307   1
   6   0  33-135.264 296.631   3
   6   0  33-86.3745 307.357   1
   6   0  34 7984.81 1027.14   3
   6   0  34 7489.82 932.772   1
   6   0  35 943.838 527.666   3
   6   0  35 537.676 409.048   1
   6   0  36 38604.9 2116.20   1
   6   0  36 37004.1 2229.24   3
   6   0  37-332.929 382.492   3
   6   0  37 539.021 388.397   1
   6   0  38 848.827 394.606   3
   6   0  39 546.796 458.790   3
   6   0  40 4701.46 912.474   3
  -6   2  38 29376.9 2198.66   1
  -6   2  37-125.637 368.907   1
  -6   2  36 16711.3 1620.58   1
  -6   2  35 491.830 466.860   1
  -6   2  34 3826.54 771.440   1
  -6   2  33 3447.41 760.318   1
  -6   2  32 1563.51 502.797   1
  -6   2  31 1738.01 474.824   1
  -6   2  30 99.5605 276.708   1
  -6   2  29 50.4045 281.337   1
  -6   2  28 2065.85 521.556   1
  -6   2  27 2657.94 612.209   1
  -6   2  26 15302.6 1340.45   1
  -6  -2  25 202.826 246.200   1
  -6   2  25-111.515 310.523   1
  -6   2  24 48348.2 2254.46   1
  -6  -2  24 53993.1 1714.84   1
  -6  -2  23 11032.8 791.269   1
   6  -2 -23 12381.0 740.512   4
  -6   2  23 10764.3 1065.22   1
  -6  -2  22 295.281 121.042   1
   6  -2 -22 259.303 166.067   4
  -6   2  22 288.566 252.605   1
  -6   2  21 4074.86 651.414   1
   6  -2 -21 3772.53 425.300   4
  -6  -2  21 4101.45 470.032   1
  -6  -2  20 1712.58 293.137   1
  -6   2  20 1877.68 426.259   1
   6  -2 -20 1771.60 291.621   4
   6  -2 -19 5619.20 515.346   4
  -6  -2  19 5776.13 377.388   3
  -6  -2  19 6181.37 541.413   1
  -6   2  19 6460.64 785.823   1
  -6  -2  18 33601.5 880.140   3
  -6  -2  18 34112.7 1228.57   1
  -6   2  18 31137.0 1617.75   1
  -6  -2  17 11871.5 513.089   3
  -6   2  17 10141.2 911.731   1
  -6  -2  17 12074.3 726.601   1
  -6   2  16 4151.16 584.064   1
  -6  -2  16 3848.87 291.823   3
  -6  -2  16 3471.83 379.054   1
  -6   2  15 5932.40 677.094   1
  -6  -2  15 6529.87 516.094   1
   6   2 -15 6604.81 354.881   3
   6  -2 -15 6023.34 616.536   3
  -6  -2  15 6279.57 360.082   3
  -6  -2  14 2385.00 226.736   3
  -6   2  14 2138.06 394.390   1
  -6  -2  14 1793.52 265.629   1
   6  -2 -14 1539.70 328.653   3
   6   2 -14 2183.29 207.566   3
   6  -2 -13 1895.78 370.587   3
  -6   2  13 1627.07 331.550   1
   6   2 -13 2404.88 222.202   3
  -6  -2  13 1928.20 202.593   3
   6  -2 -12 4784.87 548.635   3
  -6   2  12 3517.85 479.816   1
  -6  -2  12 3970.10 291.686   3
   6   2 -12 4280.43 289.710   3
   6  -2 -11 838.359 289.218   3
  -6   2  11 863.408 276.124   1
  -6  -2  11 980.237 154.179   3
   6   2 -11 1206.93 163.316   3
   6   2 -10 78984.6 1267.75   3
  -6   2  10 76063.3 2061.82   1
  -6  -2  10 77097.5 1275.96   3
   6  -2 -10 75471.2 2076.15   3
  -6  -2   9 5186.30 339.576   3
   6  -2  -9 4894.25 549.283   3
   6   2  -9 5638.40 349.865   3
  -6   2   9 5220.61 569.913   1
   6   2  -8 7691.81 410.534   3
   6  -2  -8 7563.58 669.450   3
  -6  -2   8 6853.48 401.941   3
  -6   2   8 7918.07 638.805   1
   6   2  -7 3702.58 312.385   3
   6  -2  -7 2294.05 382.694   3
  -6   2   7 3323.16 421.605   1
   6   2  -6 26588.7 928.082   2
  -6   2   6 26764.8 1105.38   1
   6  -2  -6 26668.9 1211.24   3
   6   2  -5 17758.3 763.399   2
  -6   2   5 19061.3 905.652   1
   6  -2  -5 18988.9 1011.44   3
   6   2  -4 265.623 149.739   2
   6  -2  -4 243.235 202.664   3
  -6   2   4 273.397 155.503   1
   6   2  -3 34939.4 1025.87   2
  -6   2   3 34246.9 1139.62   1
  -6  -2   3 35569.3 1321.93   4
   6  -2  -3 35295.4 1365.14   3
  -6  -2   2 635.173 262.907   4
   6  -2  -2 447.965 161.172   2
   6   2  -2 889.927 223.693   2
   6  -2  -2 215.272 213.177   3
  -6   2   2 337.813 156.226   1
   6  -2  -1 34053.7 907.652   2
   6  -2  -1 32359.5 1299.13   3
  -6  -2   1 34174.7 1326.37   4
  -6   2   1 34049.9 1067.66   1
   6  -2   0 108513. 2378.16   3
  -6  -2   0 109760. 2408.43   4
  -6   2   0 112055. 1872.93   1
   6  -2   0 115800. 1660.44   2
  -6   2  -1 452.652 208.764   1
   6  -2   1 233.880 151.996   2
   6  -2   1 343.938 242.750   3
  -6  -2  -1-18.1329 280.816   4
  -6  -2  -2 116717. 2521.79   4
   6  -2   2 116606. 2494.30   3
  -6   2  -2 119294. 1802.17   1
   6  -2   3 44254.2 1540.43   3
  -6   2  -3 46906.8 1091.84   1
  -6  -2  -3 43478.8 1601.30   4
  -6   2  -4 14682.8 592.425   1
  -6  -2  -4 14151.2 916.240   4
   6  -2   4 14527.6 897.518   3
  -6  -2  -5 55965.4 1838.10   4
   6  -2   5 55415.5 1729.42   3
  -6   2  -5 57269.9 1103.81   1
   6  -2   6 69446.0 1972.76   3
  -6  -2  -6 67058.9 2031.02   4
  -6   2  -6 72032.6 1187.64   1
  -6   2  -7 127779. 1523.58   1
  -6  -2  -7 125126. 2781.03   4
   6  -2   7 121704. 2638.91   3
  -6  -2  -8 74635.1 2207.37   4
   6  -2   8 75552.2 2100.87   3
  -6  -2  -9 29776.0 1402.27   4
   6  -2   9 26331.2 1271.05   3
  -6  -2 -10 2058.00 400.073   4
  -6   2 -10 2056.90 192.324   1
   6  -2  10 1813.48 356.695   3
   6   2  11 54.5558 210.695   1
  -6  -2 -11-54.8962 220.538   4
   6  -2  11 48.7704 268.043   3
  -6   2 -11 71.6665 61.3590   1
   6  -2  12 42060.5 1664.90   3
   6   2  12 41086.1 1665.12   1
  -6   2 -12 44565.6 860.051   1
   6   2  13 5725.12 677.211   1
   6  -2  13 6431.12 707.451   3
  -6   2 -13 6220.82 341.120   1
  -6   2 -14 22481.4 660.666   1
   6  -2  14 22650.4 1252.81   3
   6   2  14 21972.0 1263.30   1
  -6   2 -15 1281.04 167.337   1
   6   2  15 1304.63 398.411   1
   6  -2  15 1373.39 368.229   3
  -6   2 -16 2751.12 257.936   1
   6   2  16 3805.13 579.459   1
   6  -2  16 2699.91 476.651   3
   6  -2  17 957.469 554.396   3
   6   2  17 145.125 379.401   1
   6  -2  18 77560.0 2457.56   3
   6   2  18 77021.9 2555.38   1
   6  -2  19 1783.23 588.394   3
   6   2  19 2076.09 510.689   1
   6  -2  20 6629.79 784.392   3
   6   2  20 7048.28 839.110   1
   6  -2  21 55050.9 2163.99   3
   6   2  21 56691.3 2328.80   1
   6  -2  22 11730.5 1066.63   3
   6   2  22 9326.71 1002.36   1
   6   2  23 1582.68 445.554   1
   6  -2  23 1876.58 439.210   3
   6  -2  24 781.129 377.370   3
   6   2  24-66.6006 262.812   1
   6   2  25 6112.77 868.412   1
   6  -2  25 8008.52 887.538   3
   6   2  26 5552.41 839.752   1
   6  -2  26 5431.66 766.694   3
   6   2  27 75.8110 289.077   1
   6  -2  27 752.357 386.349   3
   6   2  28 1864.59 500.617   1
   6  -2  28 2157.53 516.791   3
   6   2  29 1112.30 464.176   1
   6  -2  29 1396.61 483.414   3
   6   2  30 6327.94 917.706   1
   6  -2  30 6477.50 910.894   3
   6   2  31 1951.47 548.570   1
   6  -2  31 2025.57 513.191   3
   6   2  32 1301.69 478.376   1
   6  -2  32 1777.77 556.545   3
   6   2  33 4365.18 819.619   1
   6  -2  33 7175.03 944.582   3
   6   2  34 96.5518 296.843   1
   6  -2  34 133.092 303.735   3
   6   2  35 2953.55 727.368   1
   6  -2  35 3007.48 667.782   3
   6   2  36 55.8497 379.743   1
   6  -2  36 597.788 397.195   3
   6   2  37 1276.35 572.348   1
   6  -2  37 329.100 477.438   3
   6  -2  38 7069.03 1059.58   3
  -6   4  29 4919.68 981.612   1
  -6   4  28 626.452 454.654   1
  -6   4  27 7197.15 1063.24   1
  -6   4  26 1922.07 576.000   1
  -6   4  25 918.896 440.045   1
  -6   4  24 212.574 300.865   1
   6  -4 -23 2270.02 531.448   4
  -6   4  23 1156.74 426.854   1
   6  -4 -22 7920.73 946.234   4
  -6   4  22 7799.67 1032.30   1
  -6   4  21 10588.7 1203.12   1
  -6   4  20-239.014 285.907   1
  -6   4  19 450.068 304.870   1
  -6   4  18 6226.03 880.101   1
  -6   4  17-99.8797 376.689   1
   6  -4 -16 5630.43 843.051   3
  -6   4  16 4546.14 707.655   1
   6  -4 -15 12499.7 1229.18   3
  -6   4  15 13522.2 1176.04   1
  -6   4  14 255.082 258.153   1
   6  -4 -14-70.6821 266.849   3
  -6   4  13 1646.03 427.597   1
   6  -4 -13 2436.44 582.960   3
   6  -4 -12 3895.64 659.258   3
  -6   4  12 4196.71 660.947   1
  -6   4  11 5583.61 709.655   1
   6  -4 -11 4603.33 728.596   3
  -6  -4  10 6576.99 671.327   3
   6  -4 -10 6179.73 829.514   3
  -6   4  10 6776.27 765.130   1
   6  -4  -9 2021.82 518.900   3
  -6  -4   9 2311.53 417.640   3
  -6   4   9 2364.74 474.168   1
  -6  -4   8 956.967 353.352   3
   6  -4  -8 45.3322 326.520   3
  -6   4   8 421.508 256.118   1
  -6  -4   7 10327.9 843.779   3
   6  -4  -7 9958.82 1046.98   3
  -6   4   7 10353.2 855.407   1
   6  -4  -6 10556.2 1031.92   3
  -6   4   6 9748.52 811.127   1
   6  -4  -5 3431.99 619.603   3
  -6   4   5 3580.00 509.953   1
  -6   4   4 9631.44 764.511   1
   6  -4  -4 8178.39 919.706   3
  -6   4   3 1059.75 279.948   1
   6  -4  -3 929.996 319.307   3
   6  -4  -2 4313.96 700.110   3
  -6   4   2 5654.46 542.439   1
   6  -4  -1 8867.86 940.791   3
  -6   4   1 10453.1 709.342   1
   6  -4   0 832.247 336.533   3
   6  -4   1 1069.27 428.828   3
  -6  -4  -2 15799.9 1315.87   4
   6  -4   2 15137.3 1224.13   3
   6  -4   3 36648.7 1916.61   3
  -6  -4  -3 33141.4 1878.77   4
   6  -4   4 19847.4 1413.79   3
  -6  -4  -4 19819.4 1472.99   4
  -6  -4  -5 26506.1 1715.00   4
   6  -4   5 25587.6 1600.70   3
  -6  -4  -6 418.729 364.565   4
   6  -4   6 221.367 328.776   3
  -6  -4  -7 820.779 408.776   4
   6  -4   7 1547.43 477.455   3
   6  -4   8 902.105 399.207   3
  -6  -4  -8 494.323 391.322   4
   6  -4   9 2699.98 592.327   3
  -6  -4  -9 2141.88 536.792   4
  -6  -4 -10 2434.79 585.273   4
   6  -4  10 2680.20 603.620   3
  -6  -4 -11 3280.03 684.186   4
   6  -4  11 3372.84 627.412   3
  -6  -4 -12-304.649 374.789   4
   6  -4  12-43.9800 304.645   3
  -6  -4 -13 318.695 374.109   4
   6  -4  13 406.544 333.413   3
  -6  -4 -14 2757.81 633.833   4
   6  -4  14 2128.82 526.708   3
   6  -4  15 7903.43 945.423   3
  -6  -4 -15 6750.03 938.197   4
  -6  -4 -16 2079.65 597.213   4
   6  -4  16 2569.21 601.812   3
  -6  -4 -17 21026.2 1675.94   4
   6  -4  17 21788.1 1561.25   3
   6  -4  18 16058.0 1370.70   3
  -6  -4 -18 14355.4 1400.88   4
  -6  -4 -19 2990.10 674.470   4
   6  -4  19 2144.46 594.668   3
  -6  -4 -20 1589.32 485.299   4
   6   4  20 1660.06 533.336   1
   6  -4  20 1929.82 547.816   3
   6   4  21 1166.71 417.315   1
   6  -4  21 919.655 431.764   3
   6   4  22 182.159 358.416   1
   6  -4  22 580.897 398.805   3
   6   4  23 36.0543 305.001   1
   6  -4  23-265.221 337.770   3
   6   4  24 712.276 441.881   1
   6  -4  24 36.2726 250.230   3
   6  -4  25 3210.71 685.495   3
   6   4  25 2829.73 749.477   1
   6  -4  26 2028.31 581.857   3
   6   4  26 793.007 497.136   1
   6  -4  27 1653.82 575.499   3
   6   4  27 2421.21 722.489   1
   6  -4  28 543.747 408.271   3
  -7   1  40 15737.5 1580.71   1
  -7   1  39 17.2512 403.840   1
  -7   1  38 22868.6 1820.03   1
  -7   1  37 2356.21 690.397   1
  -7   1  36 2608.96 681.230   1
  -7   1  35 4312.96 780.143   1
  -7  -1  35 3586.89 593.976   1
  -7   1  34 10782.6 1196.97   1
  -7  -1  34 11638.1 1100.38   1
  -7   1  33 2332.18 574.358   1
  -7  -1  33 3135.43 574.592   1
  -7  -1  32 3889.18 647.789   1
  -7   1  32 3050.18 656.876   1
  -7  -1  31 4856.78 704.536   1
  -7   1  31 5060.44 787.564   1
  -7  -1  30 5144.33 686.615   1
  -7   1  30 6508.27 882.956   1
  -7   1  29 5814.76 824.569   1
  -7  -1  29 5017.20 679.891   1
  -7  -1  28 43762.6 1860.03   1
  -7   1  28 44356.6 2175.03   1
  -7  -1  27 8203.68 817.634   1
  -7   1  27 7942.17 944.345   1
  -7  -1  26 61216.1 2134.30   1
  -7   1  26 61212.6 2435.41   1
  -7  -1  25 21153.4 1241.69   1
  -7   1  25 22525.9 1488.46   1
  -7   1  24 28221.2 1611.01   1
  -7  -1  24 26254.2 1347.76   1
  -7   1  23 55894.5 2205.42   1
  -7  -1  23 56231.7 1922.34   1
  -7  -1  22 65877.5 2026.15   1
  -7   1  22 65165.7 2346.08   1
  -7  -1  22 65573.5 1306.57   3
  -7   1  21 75825.6 2465.38   1
  -7  -1  21 72727.5 2137.27   1
  -7  -1  21 75386.9 1325.94   3
  -7  -1  20 8889.72 360.561   4
  -7   1  20 9400.39 895.473   1
  -7  -1  20 9015.77 723.779   1
  -7  -1  20 9534.58 448.297   3
  -7  -1  19 157.528 74.4330   3
  -7  -1  19 346.053 195.041   1
  -7   1  19 202.445 238.358   1
  -7  -1  19 94.5124 58.7428   4
   7  -1 -19 161.229 64.9592   4
  -7  -1  19 45.0276 67.0759   3
  -7  -1  18 7594.21 350.987   4
  -7  -1  18 6685.35 323.621   3
  -7   1  18 6599.37 685.232   1
  -7  -1  18 6990.28 323.673   3
   7  -1 -18 7586.54 363.107   4
  -7  -1  18 7750.60 658.087   1
  -7  -1  17 136.094 125.705   1
  -7  -1  17 45.1387 68.4179   4
  -7  -1  17 72.1143 42.2923   3
   7  -1 -17 81.9727 60.4153   4
  -7   1  17 106.841 185.269   1
  -7  -1  17 184.093 66.3795   3
  -7  -1  16 501.299 79.7907   3
  -7  -1  16 711.459 118.779   4
  -7  -1  16 810.118 88.4342   3
  -7   1  16 693.398 245.762   1
  -7  -1  16 854.845 238.756   1
  -7  -1  15 60.8917 131.458   1
  -7   1  15 237.425 194.592   1
  -7  -1  15 292.197 106.993   4
   7  -1 -14 23890.6 990.873   3
  -7   1  14 22898.4 1181.18   1
  -7  -1  14 22539.6 1033.74   1
  -7  -1  14 25057.9 707.520   4
  -7   1  13 91284.1 2295.37   1
  -7  -1  13 91419.9 2017.26   1
  -7  -1  13 97533.0 1427.73   4
   7  -1 -13 96258.7 1937.46   3
  -7  -1  12 877.584 190.423   4
  -7   1  12 424.275 202.488   1
   7  -1 -12 486.737 170.390   3
  -7  -1  12 364.298 184.036   1
  -7  -1  11 161863. 1940.38   4
  -7   1  11 156345. 2872.70   1
   7  -1 -11 161827. 2456.37   3
   7  -1 -10 192514. 2665.79   3
  -7   1  10 188963. 3092.30   1
  -7  -1  10 193179. 2174.84   4
   7  -1  -9 36201.2 1145.84   3
  -7   1   9 34178.9 1286.45   1
  -7  -1   9 35427.5 959.423   4
  -7  -1   8 7127.67 448.231   4
   7  -1  -8 7205.06 513.291   3
  -7   1   8 6895.31 564.881   1
   7   1  -8 6632.57 519.232   2
  -7   1   7 3391.76 404.941   1
   7   1  -7 3103.78 386.543   2
   7  -1  -7 3804.01 382.020   3
  -7  -1   7 3484.88 328.426   4
  -7  -1   6 19713.7 785.073   4
   7  -1  -6 19327.9 843.212   2
   7   1  -6 18578.4 840.081   2
   7   1  -6 16786.0 375.519   3
   7  -1  -6 18066.6 804.503   3
   7   1  -6 16136.8 376.424   3
  -7   1   6 18344.7 876.909   1
  -7   1   5 124872. 2208.43   1
  -7  -1   5 128519. 1995.39   4
   7  -1  -5 124859. 2093.12   2
   7  -1  -5 131281. 2131.05   3
   7   1  -5 128174. 2152.52   2
  -7   1   4 3664.46 379.500   1
   7  -1  -4 3942.96 394.869   3
   7  -1  -4 3735.48 382.555   2
   7   1  -4 3627.70 393.571   2
  -7  -1   4 3716.66 380.754   4
  -7   1   3 2866.29 341.106   1
   7  -1  -3 2938.23 334.223   2
  -7  -1   3 2028.63 301.477   4
   7  -1  -3 2720.29 332.046   3
   7   1  -3 2547.80 331.703   2
   7  -1  -2 35389.1 1078.91   2
   7  -1  -2 37219.8 1154.97   3
   7  -1  -1 1382.98 259.289   2
   7  -1  -1 1611.92 271.757   3
   7  -1   0 1254.99 250.095   3
   7  -1   1 136611. 2282.91   3
   7  -1   2 24158.0 982.789   3
   7  -1   3 22892.2 977.530   3
   7  -1   4 37122.4 1276.55   3
   7  -1   5 2889.10 400.479   3
   7  -1   6 152790. 2666.98   3
   7  -1   7 8927.89 677.213   3
   7  -1   8 4326.17 514.577   3
   7  -1   9 11046.2 782.840   3
   7  -1  10 10907.6 797.323   3
   7  -1  11 38099.6 1490.22   3
   7  -1  12 2689.53 435.997   3
   7  -1  13 24334.4 1240.71   3
   7  -1  14 2622.87 498.065   3
   7  -1  15 76964.6 2296.49   3
   7  -1  16 24024.4 1331.39   3
   7   1  17 19921.8 1196.96   1
   7  -1  17 21773.4 1276.19   3
   7   1  18 33672.9 1563.43   1
   7  -1  18 35118.5 1648.13   3
   7   1  19 2346.05 472.929   1
   7  -1  19 4034.38 611.571   3
   7   1  20 4533.32 630.397   1
   7  -1  20 4414.91 651.621   3
   7   1  21 998.292 444.981   1
   7  -1  21 1362.94 474.342   3
   7   1  22 33113.0 1680.94   1
   7  -1  22 33867.7 1741.98   3
   7   1  23 26834.1 1552.96   1
   7  -1  23 29019.0 1640.88   3
   7   1  24 7856.52 919.599   1
   7  -1  24 8285.87 948.127   3
   7   1  25 50665.1 2178.55   1
   7  -1  25 51463.9 2238.51   3
   7   1  26 2781.28 590.194   1
   7  -1  26 2673.04 622.029   3
   7   1  27 6272.07 809.660   1
   7  -1  27 6473.19 838.056   3
   7   1  28 3057.47 624.221   1
   7  -1  28 2781.65 588.798   3
   7   1  29 1594.54 474.602   1
   7  -1  29 1353.39 441.890   3
   7   1  30 11264.0 1180.53   3
   7   1  30 9650.53 1054.43   1
   7  -1  30 10553.4 1126.63   3
   7   1  31 869.121 313.032   1
   7  -1  31 323.030 356.473   3
   7   1  32 5159.16 836.883   3
   7   1  32 4926.23 804.637   1
   7  -1  32 4907.93 818.279   3
   7   1  33 6808.86 1006.40   3
   7   1  33 6309.91 935.623   1
   7  -1  33 4958.88 795.879   3
   7   1  34 10458.0 1187.75   1
   7  -1  34 12880.5 1313.43   3
   7   1  34 14564.0 1448.59   3
   7   1  35 7339.89 1058.79   3
   7   1  35 6396.84 954.380   1
   7  -1  35 6274.36 956.081   3
   7   1  36-165.012 345.496   3
   7   1  36 222.019 358.224   1
   7  -1  36-157.513 338.159   3
   7   1  37 8246.02 1150.88   1
   7  -1  37 7495.31 1043.66   3
   7   1  37 9302.72 1212.91   3
   7   1  38 12158.1 1378.49   1
   7  -1  38 10932.3 1312.02   3
   7   1  38 11746.4 1361.21   3
   7  -1  39 2027.58 607.869   3
   7  -1  40 772.719 313.762   3
  -7   3  34-461.316 516.598   1
  -7   3  33 5457.84 993.904   1
  -7   3  32 4638.70 915.626   1
  -7   3  31 2063.31 629.511   1
  -7   3  30 18080.0 1655.61   1
  -7   3  29 11280.6 1307.14   1
  -7   3  28 4217.11 772.718   1
  -7   3  27 4061.00 771.394   1
  -7   3  26-141.696 340.345   1
  -7   3  25 34.9782 323.791   1
  -7   3  24 437.335 341.215   1
  -7   3  23 3232.27 695.213   1
   7  -3 -22 3843.81 550.974   4
  -7   3  22 3714.40 700.616   1
  -7   3  21 565.381 378.340   1
  -7   3  20 1520.70 452.692   1
  -7   3  19 22606.7 1545.54   1
  -7   3  18 48451.5 2188.98   1
   7  -3 -17 6135.67 767.158   3
  -7   3  17 5949.69 785.810   1
   7  -3 -16 12432.5 1075.96   3
  -7   3  16 14191.1 1178.02   1
   7  -3 -15 7811.87 843.689   3
  -7   3  15 9307.32 926.347   1
  -7   3  14 3403.71 569.421   1
   7  -3 -14 3242.46 558.521   3
  -7   3  13 3063.63 537.866   1
   7  -3 -13 3905.08 627.432   3
  -7  -3  13 3325.18 378.823   3
  -7   3  12 238.648 194.180   1
  -7  -3  12-39.1260 136.753   3
   7  -3 -12-91.2732 287.521   3
  -7  -3  11-101.355 185.533   3
   7  -3 -11-201.066 263.182   3
  -7   3  11-112.435 231.540   1
   7  -3 -10 6296.23 723.228   3
  -7   3  10 6395.84 690.961   1
  -7  -3  10 5375.80 465.717   3
  -7   3   9 1152.78 318.257   1
   7  -3  -9 932.583 306.867   3
  -7   3   8-16.5763 175.253   1
   7  -3  -8 342.009 234.440   3
  -7   3   7 4193.14 540.923   1
   7  -3  -7 4728.17 619.352   3
   7  -3  -6 38848.7 1746.77   3
  -7   3   6 40828.1 1557.93   1
   7   3  -5 12204.2 657.636   2
   7  -3  -5 11670.2 986.380   3
  -7   3   5 11536.1 818.936   1
  -7   3   4 77316.0 2017.87   1
   7   3  -4 73624.3 1596.15   2
   7  -3  -4 71951.0 2374.22   3
  -7  -3   3 954.523 370.650   4
  -7   3   3 1487.83 310.954   1
   7   3  -3 1428.24 269.781   2
   7  -3  -3 1222.61 333.740   3
  -7   3   2 4747.44 474.002   1
  -7  -3   2 3761.07 567.026   4
   7  -3  -2 3739.28 569.198   3
   7   3  -2 4689.26 429.263   2
  -7   3   1 16432.2 860.571   1
  -7  -3   1 15492.2 1101.25   4
   7   3  -1 16118.1 765.389   2
   7  -3  -1 17328.2 1154.66   3
  -7  -3   0 1959.88 419.466   4
  -7   3   0 2406.73 346.831   1
   7  -3   0 2735.70 515.820   3
  -7   3  -1 9568.17 611.386   1
   7  -3   1 9569.81 874.331   3
  -7  -3  -1 9557.35 877.735   4
  -7  -3  -2 1971.71 423.180   4
  -7   3  -2 1466.59 250.802   1
   7  -3   2 1828.08 432.488   3
   7  -3   2 1752.27 222.284   2
  -7   3  -3 10676.2 589.257   1
   7  -3   3 9154.91 869.744   3
   7  -3   3 11225.7 512.637   2
  -7  -3  -3 9362.38 903.014   4
  -7  -3  -4 3224.93 561.794   4
   7  -3   4 3327.13 292.763   2
   7  -3   4 2805.17 512.261   3
  -7   3  -4 2765.09 286.841   1
  -7   3  -5 26797.3 843.434   1
   7  -3   5 26293.5 1439.95   3
   7  -3   5 27656.1 822.361   2
  -7  -3  -5 25027.9 1473.21   4
   7  -3   6 33176.0 1626.63   3
  -7  -3  -6 34716.5 1745.07   4
  -7   3  -6 34078.6 896.915   1
  -7  -3  -7 198.942 239.568   4
  -7   3  -7 40.7494 79.9716   1
   7  -3   7 456.580 367.483   3
   7  -3   8 39523.7 1787.18   3
  -7  -3  -8 39356.3 1872.08   4
  -7  -3  -9 130.572 323.866   4
   7  -3   9 185.896 357.661   3
  -7  -3 -10 17550.3 1289.38   4
   7  -3  10 17497.4 1206.12   3
   7  -3  11 6945.04 784.363   3
  -7  -3 -11 5954.11 781.751   4
  -7  -3 -12 12537.2 1129.23   4
   7  -3  12 12098.8 1066.42   3
  -7  -3 -13 13261.4 1169.87   4
   7  -3  13 13860.5 1126.10   3
  -7  -3 -14-103.887 225.936   4
   7  -3  14 189.845 267.842   3
   7  -3  15 2248.82 489.896   3
  -7  -3 -15 1692.60 452.678   4
   7  -3  16-118.137 256.348   3
   7  -3  17 2684.77 563.046   3
   7   3  18 5744.95 804.087   1
   7  -3  18 8182.76 922.471   3
   7   3  19 8128.19 993.139   1
   7  -3  19 9638.46 1047.38   3
   7  -3  20 34073.5 1863.63   3
   7   3  20 31442.2 1889.72   1
   7   3  21 47.0727 280.539   1
   7  -3  21 794.969 547.860   3
   7  -3  22 8174.06 977.194   3
   7   3  22 8521.29 1054.40   1
   7  -3  23 12174.6 1176.64   3
   7   3  23 13057.6 1297.69   1
   7  -3  24 1070.81 449.785   3
   7   3  24 1676.63 469.518   1
   7  -3  25 1942.41 559.028   3
   7   3  25 1314.87 524.717   1
   7  -3  26 6437.52 883.016   3
   7   3  26 6047.31 908.827   1
   7  -3  27 421.303 368.470   3
   7   3  27 1078.16 539.987   1
   7  -3  28 308.749 309.399   3
   7   3  28 616.515 437.466   1
   7  -3  29 465.499 379.764   3
   7   3  29-29.1786 312.020   1
   7  -3  30 943.110 418.595   3
   7   3  30 409.498 407.787   1
   7   3  31 156.100 352.700   1
   7  -3  31 1053.14 469.357   3
   7  -3  32 10905.2 1282.52   3
   7   3  32 10377.2 1346.35   1
   7  -3  33 2514.71 639.120   3
   7  -3  34 2691.42 657.001   3
  -7   5  24 3391.10 772.740   1
  -7   5  23 2651.22 719.870   1
  -7   5  22 1914.36 489.025   1
  -7   5  21 2285.83 603.187   1
  -7   5  20 2576.41 650.505   1
  -7   5  19 637.520 350.664   1
  -7   5  18 2166.71 609.254   1
  -7   5  17 255.317 315.677   1
  -7   5  16 14819.7 1352.74   1
  -7   5  15 699.767 329.783   1
   7  -5 -15 1271.64 746.385   3
   7  -5 -14 10357.4 1282.58   3
   7  -5 -13 9035.84 1159.27   3
   7  -5 -12 596.097 589.802   3
   7  -5 -11 1375.28 545.262   3
   7  -5 -10 5706.07 959.165   3
   7  -5  -9 8619.12 1177.26   3
   7  -5  -8 6667.63 997.130   3
   7  -5  -7 6169.38 941.904   3
   7  -5  -6 13661.5 1408.29   3
   7  -5  -5 822.782 428.530   3
   7  -5  -4 1038.94 420.969   3
  -7  -5   3 867.664 422.572   4
   7  -5  -3 1151.41 531.694   3
  -7  -5   2 920.676 422.852   4
   7  -5  -2 999.673 475.053   3
  -7  -5   1 30.8043 320.485   4
   7  -5  -1 434.583 396.891   3
   7  -5   0 328.158 403.180   3
  -7  -5   0 721.230 454.618   4
   7  -5   1 2373.11 673.408   3
  -7  -5  -1 2376.13 641.210   4
  -7  -5  -2 3504.27 754.853   4
   7  -5   2 3604.12 785.932   3
  -7  -5  -3 6492.53 1037.81   4
   7  -5   3 6741.42 979.770   3
  -7  -5  -4 6908.29 1031.97   4
   7  -5   4 6087.07 935.186   3
  -7  -5  -5 889.424 450.224   4
   7  -5   5 370.319 432.003   3
   7  -5   6-240.687 318.140   3
  -7  -5  -6-655.064 516.962   4
   7  -5   7 523.950 330.134   3
  -7  -5  -7-335.609 497.658   4
  -7  -5  -8 3681.61 814.038   4
   7  -5   8 5377.64 859.487   3
   7  -5   9 3667.26 806.007   3
  -7  -5  -9 2892.88 730.022   4
   7  -5  10 26.4189 381.404   3
  -7  -5 -10 238.796 322.178   4
   7  -5  11 7690.37 1033.27   3
  -7  -5 -11 7215.74 1107.42   4
  -7  -5 -12 718.254 505.599   4
   7  -5  12 1326.22 590.566   3
   7  -5  13 481.421 386.318   3
  -7  -5 -13-165.015 561.987   4
  -7  -5 -14 799.970 534.213   4
   7  -5  14 1211.06 517.486   3
  -7  -5 -15 2597.56 717.384   4
   7  -5  15 2764.79 735.193   3
   7  -5  16 2032.72 649.536   3
  -7  -5 -16 4225.98 861.316   4
  -7  -5 -17 374.452 564.884   4
   7  -5  17 818.682 567.788   3
  -7  -5 -18 10587.1 1346.61   4
   7  -5  18 10894.6 1289.90   3
  -7  -5 -19 9678.84 1345.59   4
   7  -5  19 7339.59 1074.07   3
   7  -5  20 1052.06 625.070   3
   7  -5  21 4445.95 867.418   3
   7  -5  22 1566.94 628.712   3
   7  -5  23 8111.05 1111.67   3
  -8   0  43-38.9057 355.009   1
  -8   0  42 1107.52 394.462   1
  -8   0  41-1273.56 512.202   1
  -8   0  40 3042.19 722.178   1
  -8   0  39 225.635 267.174   1
  -8   0  38 2879.43 683.645   1
  -8   0  37-212.944 317.929   1
  -8   0  36 67.5027 253.343   1
  -8   0  35 239.363 268.471   1
  -8   0  34 9058.50 1038.65   1
  -8   0  33 620.936 362.475   1
  -8   0  32 19346.4 1473.61   1
  -8   0  31 217.611 265.329   1
  -8   0  30 9112.42 986.038   1
  -8   0  29-52.4666 203.357   1
  -8   0  28 12377.3 1078.98   1
  -8   0  27-5.34455 210.691   1
  -8   0  26 9837.75 928.677   1
  -8   0  25 11.7762 253.058   1
  -8   0  24 10264.9 918.225   1
  -8   0  23 9.89101 174.789   1
  -8   0  22-158.193 206.165   1
  -8   0  21 229.009 264.863   1
  -8   0  20 16714.1 1091.69   1
  -8   0  19-110.238 194.830   1
  -8   0  18 56228.9 1914.55   1
  -8   0  17-79.1875 165.175   1
  -8   0  16 28259.9 1318.99   1
  -8   0  15-49.8160 94.0195   3
  -8   0  15-153.436 204.533   1
  -8   0  14 18902.8 641.694   3
  -8   0  14 17318.2 991.841   1
  -8   0  13-30.4989 185.108   1
  -8   0  13-47.5214 96.7589   3
   8   0 -12 103.643 48.8855   4
  -8   0  12 107.750 207.610   1
  -8   0  12 35.9040 82.8520   3
   8   0 -11-114.693 85.9863   3
   8   0 -11-126.537 73.6283   4
  -8   0  11 169.039 108.500   3
  -8   0  11-78.3642 167.933   1
   8   0 -10 1056.16 153.576   3
  -8   0  10 1096.89 157.306   3
  -8   0  10 1178.89 264.660   1
   8   0  -9-120.327 211.282   2
   8   0  -9-92.9035 85.5393   3
  -8   0   9 64.8853 74.7936   3
  -8   0   9 43.0331 148.262   1
  -8   0   8 142987. 1609.61   3
   8   0  -8 139851. 1581.39   3
   8   0  -8 133064. 2396.01   2
   8   0  -7 41.9217 94.8254   3
  -8   0   7 7.32728 102.470   3
   8   0  -7 332.445 228.431   2
   8   0  -6 7093.97 371.047   3
  -8   0   6 8042.83 401.923   3
   8   0  -6 7190.99 572.384   2
   8   0  -5-12.2873 90.6149   3
   8   0  -5 117.835 176.472   2
  -8   0   5 123.366 99.2565   3
   8   0  -4 76.9850 191.633   2
   8   0  -4 234.645 121.832   3
  -8   0   4 282.300 124.458   3
  -8   0   3-141.953 115.066   3
   8   0  -3-16.8491 168.975   2
   8   0  -3 15.3880 105.048   3
   8   0  -2 73071.7 1353.81   3
   8   0  -1 134.577 137.271   3
   8   0   0 5372.68 408.322   3
   8   0   1-106.082 146.754   3
   8   0   2 32105.2 1052.95   3
   8   0   3-41.6796 217.326   3
   8   0   4 110629. 2096.35   3
   8   0   5-21.9330 204.401   3
   8   0   6 72016.3 1772.33   3
   8   0   7-139.549 228.412   3
   8   0   8 16561.1 906.319   3
   8   0   9-71.1872 255.292   3
   8   0  10 111403. 2444.23   3
   8   0  11 624.306 332.215   3
   8   0  12 4442.99 531.131   3
   8   0  13-76.6166 218.970   3
   8   0  14 2276.70 392.476   3
   8   0  15-179.096 178.286   3
   8   0  16 12730.1 961.408   3
   8   0  17 292.286 401.919   3
   8   0  18 65329.3 2241.96   3
   8   0  19 330.616 362.670   3
   8   0  20 4511.18 638.774   3
   8   0  21 92.6907 243.367   3
   8   0  22 7473.94 829.114   3
   8   0  23 822.831 670.895   3
   8   0  24 147201. 3769.26   3
   8   0  25 1405.89 590.403   3
   8   0  26 953.064 351.162   3
   8   0  27-137.079 351.552   3
   8   0  28-99.9479 331.898   3
   8   0  29-312.714 400.992   3
   8   0  30 16261.9 1406.69   3
   8   0  31 238.453 338.679   3
   8   0  32 11684.8 1275.77   3
   8   0  33-107.400 359.487   3
   8   0  34 7775.02 1063.06   3
   8   0  35 861.389 505.311   3
   8   0  36 18523.7 1653.87   3
   8   0  37-423.860 452.522   3
   8   0  38 27769.7 2098.98   3
  -8   2  37 2047.36 605.471   1
  -8   2  36 20092.1 1821.32   1
  -8   2  35-187.821 466.177   1
  -8   2  34 5595.89 962.090   1
  -8   2  33 752.816 427.029   1
  -8   2  32 355.000 344.787   1
  -8   2  31 5571.10 908.948   1
  -8   2  30 196.483 278.362   1
  -8   2  29 17336.0 1497.28   1
  -8   2  28-221.047 345.593   1
  -8   2  27 343.203 313.041   1
  -8   2  26-16.3485 253.518   1
  -8  -2  26 25.4787 154.695   1
  -8   2  25-168.602 310.458   1
  -8  -2  25 124.993 152.832   1
  -8  -2  24 38927.7 1580.45   1
  -8   2  24 35752.7 1981.95   1
  -8  -2  23 880.728 268.396   1
  -8   2  23 76.3115 304.972   1
  -8  -2  22 3702.54 509.395   1
  -8   2  22 2618.02 541.495   1
   8  -2 -22 3561.78 394.323   4
   8  -2 -21-4.98859 145.347   4
  -8   2  21-69.2707 232.749   1
  -8  -2  21-317.172 268.133   1
  -8   2  20 1458.23 391.603   1
  -8  -2  20 1835.57 353.227   1
  -8   2  19 5988.00 781.679   1
  -8  -2  19 6296.59 611.353   1
  -8   2  18 11591.8 1002.01   1
  -8  -2  18 12670.3 824.469   1
  -8  -2  17 23482.4 1112.57   1
  -8   2  17 24325.2 1416.37   1
   8  -2 -17 23826.6 1274.05   3
   8  -2 -16 22030.2 1219.42   3
  -8  -2  16 22412.0 1077.67   1
  -8   2  16 21591.9 1319.42   1
  -8  -2  15 4449.04 480.460   1
   8  -2 -15 4558.21 549.540   3
  -8   2  15 4331.53 595.656   1
   8  -2 -14 1240.76 314.535   3
  -8   2  14 1406.87 347.320   1
   8  -2 -13 3940.61 530.735   3
  -8   2  13 4157.08 582.994   1
  -8  -2  13 4116.43 457.492   4
  -8  -2  12 60367.0 1670.96   4
   8  -2 -12 58854.4 1911.32   3
  -8   2  12 58650.1 1975.48   1
   8   2 -12 52892.4 735.719   3
  -8  -2  11 8319.26 645.739   4
   8  -2 -11 8102.04 717.756   3
  -8   2  11 8345.98 771.738   1
   8   2 -11 7520.87 303.425   3
  -8  -2  10 111818. 2310.41   4
   8  -2 -10 110953. 2580.27   3
   8   2 -10 113957. 1280.12   3
  -8   2  10 106766. 2538.48   1
  -8  -2   9 11856.0 780.117   4
   8  -2  -9 12063.4 864.589   3
   8   2  -9 12215.7 455.246   3
  -8   2   9 10621.5 801.747   1
   8   2  -8 4924.57 466.126   2
   8   2  -8 5411.99 324.270   3
  -8  -2   8 4678.11 502.885   4
   8  -2  -8 3978.16 506.483   3
  -8   2   8 4966.17 524.404   1
  -8   2   7 45.6282 141.825   1
   8   2  -7-48.9277 169.998   2
   8  -2  -7-80.3776 161.641   3
   8   2  -7 155.971 89.5193   3
  -8  -2   7 45.6968 152.539   4
  -8   2   6 3192.43 422.196   1
  -8  -2   6 2678.81 384.116   4
   8   2  -6 3287.54 288.749   3
   8   2  -6 3474.30 398.793   2
   8  -2  -6 2957.97 466.321   3
  -8  -2   5 24597.1 1136.30   4
   8   2  -5 23835.5 1002.18   2
   8  -2  -5 22813.2 1147.73   3
  -8   2   5 24384.2 1104.86   1
  -8  -2   4 1530.99 370.462   4
   8  -2  -4 1106.07 248.786   2
  -8   2   4 1022.09 276.179   1
   8   2  -4 1294.53 313.380   2
   8  -2  -4 1292.82 341.939   3
  -8  -2   3 177058. 3132.86   4
   8   2  -3 172403. 2640.89   2
   8  -2  -3 172185. 3123.29   3
  -8   2   3 182359. 2860.25   1
   8  -2  -3 180719. 2524.90   2
  -8  -2   2 19354.1 1099.14   4
   8  -2  -2 20856.8 866.422   2
   8  -2  -2 19251.6 1076.32   3
  -8   2   2 19929.8 947.398   1
  -8  -2   1 651.410 384.866   4
   8  -2  -1 314.365 198.700   2
   8  -2  -1 435.141 270.655   3
  -8   2   1 155.470 217.071   1
  -8  -2   0 155483. 3017.11   4
   8  -2   0 151126. 2252.12   2
  -8   2   0 157212. 2454.89   1
   8  -2   0 154275. 2983.88   3
  -8  -2  -1 24567.5 1244.25   4
   8  -2   1 22048.2 1141.60   3
   8  -2   1 23459.0 893.574   2
  -8   2  -1 23659.6 940.327   1
  -8  -2  -2 67017.7 2072.90   4
   8  -2   2 68992.8 2016.63   3
  -8   2  -2 70081.5 1560.76   1
  -8   2  -3 6369.76 476.012   1
  -8  -2  -3 5453.04 630.442   4
   8  -2   3 5845.29 618.303   3
  -8   2  -4 798.249 198.955   1
   8  -2   4 1464.69 348.555   3
  -8  -2  -4 1559.54 418.721   4
  -8   2  -5 128188. 1978.29   1
   8  -2   5 129602. 2833.11   3
  -8  -2  -5 126764. 2938.85   4
   8  -2   6 129613. 2880.07   3
  -8  -2  -6 125824. 2951.30   4
  -8  -2  -7 71259.5 2220.39   4
   8  -2   7 70819.4 2158.04   3
   8  -2   8 9066.55 794.285   3
   8  -2   9 15341.8 1043.30   3
   8  -2  10 17483.3 1114.60   3
   8  -2  11 4645.31 598.543   3
   8  -2  12 4514.92 615.848   3
   8  -2  13 16052.1 1131.55   3
   8  -2  14 23481.2 1379.82   3
   8  -2  15 133.955 306.478   3
   8  -2  16-60.2762 218.396   3
   8  -2  17 3060.40 541.340   3
   8  -2  18 1906.78 645.844   3
   8  -2  19 53171.5 2200.93   3
   8  -2  20 2866.70 681.788   3
   8  -2  21 2728.10 586.978   3
   8  -2  22 1677.60 452.515   3
   8   2  23 6134.76 840.773   1
   8  -2  23 5908.90 825.177   3
   8   2  24 844.161 381.665   1
   8  -2  24 1186.66 455.877   3
   8   2  25-335.818 334.051   1
   8  -2  25 50.8783 283.968   3
   8   2  26 1758.50 512.453   1
   8  -2  26 2444.41 586.421   3
   8   2  27-133.272 298.514   1
   8  -2  27 34.3569 243.268   3
   8   2  28 14595.7 1370.31   1
   8  -2  28 14692.2 1313.87   3
   8   2  29 568.389 400.498   1
   8  -2  29-210.531 347.404   3
   8   2  30 1750.60 575.726   1
   8  -2  30 1903.43 529.851   3
   8   2  31 2288.50 626.304   1
   8  -2  31 2432.30 641.309   3
   8   2  32 604.618 404.782   1
   8  -2  32 42.5785 299.089   3
   8  -2  33 4499.14 854.712   3
   8  -2  34 871.808 424.020   3
   8  -2  35 6623.86 984.661   3
   8  -2  36 2745.53 764.782   3
   8  -2  37-224.829 483.904   3
  -8   4  29 653.507 481.805   1
  -8   4  28 443.043 381.142   1
  -8   4  27 20534.4 1787.94   1
  -8   4  26-149.669 387.232   1
  -8   4  25 19265.8 1663.93   1
  -8   4  24 5048.51 918.182   1
  -8   4  23 175.807 285.765   1
  -8   4  22 1776.37 527.158   1
  -8   4  21 5614.43 892.222   1
  -8   4  20 5957.08 920.047   1
  -8   4  19 1594.51 510.996   1
  -8   4  18 2048.81 527.875   1
   8  -4 -17 4219.70 749.288   3
  -8   4  17 3801.74 649.439   1
   8  -4 -16-175.443 382.834   3
  -8   4  16-135.198 266.803   1
   8  -4 -15 14776.1 1336.11   3
  -8   4  15 14735.5 1267.29   1
   8  -4 -14 686.226 427.595   3
  -8   4  14 989.369 446.528   1
   8  -4 -13 50641.9 2442.89   3
  -8   4  13 54103.2 2293.29   1
   8  -4 -12 3797.25 786.159   3
  -8   4  12 4212.36 704.075   1
   8  -4 -11 1464.55 470.952   3
  -8   4  11 1231.43 412.511   1
   8  -4 -10 5060.92 786.724   3
  -8   4  10 5328.40 703.805   1
   8  -4  -9 24428.0 1671.11   3
  -8   4   9 27491.7 1511.53   1
   8  -4  -8 29984.4 1806.09   3
  -8   4   8 29931.1 1526.72   1
   8  -4  -7 56835.4 2473.35   3
  -8   4   7 58856.8 2094.36   1
   8  -4  -6 41086.7 2123.75   3
  -8   4   6 42853.5 1749.73   1
  -8  -4   5 3175.95 638.303   4
   8  -4  -5 3405.26 666.982   3
  -8   4   5 4025.79 557.626   1
  -8  -4   4 482.692 269.870   4
  -8   4   4 392.727 206.035   1
   8  -4  -4 292.621 275.197   3
  -8  -4   3 1045.61 411.850   4
   8  -4  -3 1381.66 402.653   3
  -8   4   3 1440.59 317.107   1
  -8  -4   2 7517.46 929.104   4
   8  -4  -2 6803.86 875.002   3
  -8   4   2 7109.10 649.500   1
  -8  -4   1 9187.42 992.814   4
   8  -4  -1 9331.61 1021.04   3
  -8  -4   0 334.810 354.109   4
   8  -4   0 64.7473 248.891   3
  -8  -4  -1 708.894 377.754   4
   8  -4   1 839.241 385.240   3
  -8  -4  -2 1742.03 517.817   4
   8  -4   2 2182.97 533.218   3
  -8  -4  -3 20826.5 1546.37   4
   8  -4   3 21027.1 1477.15   3
  -8  -4  -4 6420.17 925.251   4
   8  -4   4 6639.28 871.853   3
  -8  -4  -5 10152.0 1115.46   4
   8  -4   5 8723.67 987.193   3
   8  -4   6 17157.1 1380.23   3
  -8  -4  -6 16285.0 1410.36   4
  -8  -4  -7 4502.90 787.321   4
   8  -4   7 6288.33 897.745   3
  -8  -4  -8 2568.94 611.787   4
   8  -4   8 1714.46 480.649   3
  -8  -4  -9-28.1744 304.980   4
   8  -4   9 82.1671 292.308   3
  -8  -4 -10 4261.79 773.313   4
   8  -4  10 4223.31 719.521   3
  -8  -4 -11 1535.31 556.278   4
   8  -4  11 1664.25 551.290   3
  -8  -4 -12 1302.90 504.634   4
   8  -4  12 1440.04 553.684   3
   8  -4  13 7915.63 1048.31   3
  -8  -4 -13 8478.06 1069.32   4
  -8  -4 -14 2509.89 657.701   4
   8  -4  14 1802.58 630.871   3
  -8  -4 -15-137.390 360.242   4
   8  -4  15 362.575 424.883   3
  -8  -4 -16 1771.52 628.011   4
   8  -4  16 1478.08 492.387   3
   8  -4  17 15832.3 1435.82   3
  -8  -4 -17 14941.3 1451.30   4
   8  -4  18 4509.08 837.949   3
   8  -4  19 6163.54 931.046   3
   8  -4  20 1576.86 603.418   3
   8  -4  21 2283.17 658.259   3
   8  -4  22 33.1196 319.823   3
   8  -4  23 4797.37 827.989   3
   8  -4  24 494.093 412.573   3
   8  -4  25 4740.44 839.761   3
   8  -4  26 168.095 371.496   3
   8  -4  27 1297.24 536.658   3
   8  -4  28 4243.72 876.428   3
   8  -4  29 10090.7 1234.39   3
   8  -4  30 753.735 552.358   3
  -9   1  39-249.281 334.896   1
  -9   1  38 25483.6 2003.74   1
  -9   1  37 450.570 518.222   1
  -9   1  36 2795.16 662.586   1
  -9  -1  35 3008.51 619.379   1
  -9   1  35 4035.94 814.213   1
  -9   1  34 11351.7 1269.35   1
  -9  -1  34 12227.8 1175.48   1
  -9   1  33 3466.91 694.794   1
  -9  -1  33 4740.99 711.154   1
  -9   1  32 31.8999 377.556   1
  -9  -1  32 34.2034 231.264   1
  -9  -1  31 21866.9 1455.88   1
  -9   1  31 20629.6 1604.93   1
  -9   1  30 274.537 295.551   1
  -9  -1  30 275.128 307.626   1
  -9  -1  29 9053.29 899.691   1
  -9   1  29 9394.00 1040.09   1
  -9   1  28 591.398 299.982   1
  -9  -1  28 635.463 258.510   1
  -9   1  27-179.965 251.170   1
  -9  -1  27 333.018 280.276   1
  -9   1  26 6294.09 798.454   1
  -9  -1  26 7438.01 798.632   1
  -9   1  25 18119.8 1338.73   1
  -9  -1  25 18198.9 1200.21   1
  -9   1  24 1775.05 437.270   1
  -9  -1  24 1961.67 405.642   1
  -9  -1  23 4524.45 608.905   1
  -9   1  23 3948.22 624.419   1
  -9   1  22 44500.0 1991.50   1
  -9  -1  22 46417.9 1851.25   1
  -9  -1  21 5388.75 617.383   1
  -9   1  21 4863.87 667.748   1
   9  -1 -20 3289.38 192.658   4
  -9  -1  20 4167.69 545.509   1
  -9   1  20 3804.54 583.773   1
   9  -1 -19 29848.1 654.141   4
  -9   1  19 30852.0 1556.91   1
  -9  -1  19 33561.1 1490.29   1
  -9   1  18 10656.3 913.671   1
  -9  -1  18 11187.0 846.934   1
  -9  -1  17 587.082 245.338   1
  -9   1  17 635.122 271.647   1
  -9  -1  16 7969.37 689.453   1
   9  -1 -16 7964.49 607.743   3
  -9   1  16 7930.35 755.806   1
  -9  -1  15 411.897 131.741   1
  -9   1  15 689.058 297.728   1
   9  -1 -15 676.446 251.766   3
   9  -1 -14 10706.0 686.239   3
  -9  -1  14 10643.5 775.385   1
  -9   1  14 10098.0 821.115   1
   9  -1 -13 11381.6 695.088   3
  -9   1  13 10446.0 847.085   1
  -9   1  12 858.406 257.076   1
   9  -1 -12 1259.62 247.332   3
   9  -1 -11 7618.16 564.034   3
  -9   1  11 6724.42 653.345   1
   9   1 -10 3318.78 429.885   2
   9  -1 -10 3388.28 379.679   3
  -9   1  10 3017.97 427.131   1
   9   1  -9 2841.50 414.461   2
  -9   1   9 2998.83 435.216   1
   9  -1  -9 2960.96 362.076   3
   9  -1  -8 4639.98 502.112   2
   9  -1  -8 4921.41 461.085   3
   9   1  -8 5560.54 545.263   2
  -9   1   8 4774.56 517.881   1
   9   1  -7 2062.05 145.604   3
   9  -1  -7 1924.36 348.742   2
   9   1  -7 1821.44 318.829   2
   9  -1  -7 2076.42 292.259   3
  -9   1   7 1710.29 321.109   1
   9  -1  -6 46.5540 175.569   2
   9   1  -6 251.132 229.941   2
  -9   1   6 149.137 168.049   1
   9  -1  -6 28.4258 151.937   3
   9   1  -6 93.6524 63.0266   3
   9   1  -5 4453.59 462.211   2
   9  -1  -5 4683.13 449.551   3
   9  -1  -5 3816.79 429.070   2
  -9   1   5 4076.44 449.848   1
   9   1  -5 4179.31 269.862   3
   9  -1  -4 10523.5 689.162   2
   9   1  -4 11118.7 704.323   2
   9  -1  -4 10328.0 659.054   3
  -9   1   4 10304.8 700.462   1
   9   1  -4 10762.8 458.808   3
   9   1  -3 3518.65 437.939   2
   9  -1  -3 3454.16 402.519   2
   9  -1  -3 3409.04 391.469   3
   9   1  -3 3139.80 279.963   3
   9  -1  -2 236.978 191.775   2
   9  -1  -2 616.620 218.237   3
   9   1  -2 538.223 153.058   3
   9  -1  -1 13534.3 773.618   3
   9   1  -1 14124.3 632.997   3
   9  -1   0 59362.2 1617.95   3
   9   1   0 57119.5 1328.70   3
   9  -1   1 41313.2 1368.11   3
   9  -1   2 3732.78 447.796   3
   9  -1   3 23973.4 1088.63   3
   9  -1   4 86771.7 2099.60   3
   9  -1   5 99392.3 2281.53   3
   9  -1   6 6200.17 606.254   3
   9  -1   7 2148.50 401.374   3
   9  -1   8 14346.1 947.330   3
   9  -1   9 128.558 230.172   3
   9  -1  10 42880.2 1656.90   3
   9  -1  11 744.146 363.808   3
   9  -1  12 27429.1 1387.38   3
   9  -1  13 25586.0 1357.56   3
   9  -1  14 129.259 290.913   3
   9  -1  15 46428.5 1888.15   3
   9  -1  16 15100.4 1125.61   3
   9  -1  17 11527.0 992.625   3
   9  -1  18 23589.4 1443.05   3
   9  -1  19 1282.69 439.184   3
   9  -1  20 34729.7 1793.30   3
   9  -1  21 3746.67 715.708   3
   9  -1  22 39325.4 1966.82   3
   9  -1  23 2724.59 612.991   3
   9  -1  24 456.249 293.151   3
   9   1  24 835.124 387.827   3
   9   1  25 1084.27 557.180   3
   9  -1  25 1063.65 555.411   3
   9  -1  26 78021.8 2944.52   3
   9   1  26 76307.7 2941.47   3
   9   1  27 1237.87 508.701   3
   9  -1  27 1331.55 565.291   3
   9   1  28 920.149 374.566   3
   9  -1  28 1652.30 568.627   3
   9   1  29 5527.65 842.044   3
   9  -1  29 6401.85 931.625   3
   9   1  30 2650.48 633.748   3
   9  -1  30 3675.54 774.637   3
   9   1  31 366.481 317.371   3
   9  -1  31-19.0798 270.997   3
   9   1  32 358.713 299.270   3
   9  -1  32 216.246 294.096   3
   9   1  33-10.4358 440.898   3
   9  -1  33 327.004 271.743   3
   9   1  34-243.236 411.167   3
   9  -1  34 1752.37 504.417   3
   9   1  35 93.8676 383.137   3
   9  -1  35 1269.87 597.856   3
   9   1  36 164.398 441.349   3
   9  -1  36 1008.17 506.500   3
   9  -1  37-63.6537 421.319   3
   9  -1  38 7686.58 1145.36   3
  -9   3  33 5268.78 987.794   1
  -9   3  32 1592.14 516.281   1
  -9   3  31 8797.56 1206.55   1
  -9   3  30 8482.87 1149.90   1
  -9   3  29 110.888 354.326   1
  -9   3  28 512.632 393.216   1
  -9   3  27-190.617 353.792   1
  -9   3  26 951.536 419.191   1
  -9   3  25 7427.68 1035.74   1
  -9   3  24 2597.94 602.322   1
  -9   3  23 5196.67 837.151   1
  -9   3  22 9984.36 1123.33   1
  -9   3  21 7283.71 950.454   1
  -9   3  20 62.7753 289.560   1
  -9   3  19 3179.57 619.303   1
   9  -3 -19 3211.58 584.396   3
   9  -3 -18 235.646 313.049   3
  -9   3  18 2.35317 275.841   1
  -9   3  17 69.2796 269.025   1
   9  -3 -17 56.6367 305.014   3
   9  -3 -16 17856.5 1292.95   3
  -9   3  16 16842.2 1267.57   1
  -9   3  15 3037.31 583.154   1
   9  -3 -15 3340.68 613.004   3
  -9   3  14 4930.65 699.877   1
   9  -3 -14 5974.91 766.012   3
  -9  -3  13 341.326 241.896   4
   9  -3 -13 232.369 269.812   3
  -9   3  13-306.977 281.376   1
  -9  -3  12 985.203 341.043   4
   9  -3 -12 699.979 339.541   3
  -9   3  12 1037.97 397.706   1
  -9   3  11 6963.49 766.671   1
  -9  -3  11 8391.58 787.322   4
   9  -3 -11 6914.59 818.535   3
  -9  -3  10 144.262 222.743   4
   9  -3 -10-340.911 233.330   3
  -9   3  10-42.8536 267.515   1
  -9  -3   9 4.09960 191.373   4
  -9   3   9 431.959 261.758   1
   9  -3  -9 262.992 223.189   3
  -9  -3   8 907.838 332.114   4
   9  -3  -8 814.970 359.480   3
  -9   3   8 528.892 273.076   1
  -9  -3   7 17589.1 1163.23   4
   9   3  -7 17108.2 885.676   2
   9  -3  -7 16118.9 1176.45   3
  -9   3   7 17574.3 1079.42   1
  -9  -3   6 877.897 317.251   4
   9  -3  -6 604.175 302.440   3
  -9   3   6 538.322 281.427   1
   9   3  -6 451.119 198.335   2
   9   3  -5 3006.16 383.735   2
   9  -3  -5 2170.66 490.808   3
  -9   3   5 2293.01 403.752   1
  -9  -3   5 1964.34 435.652   4
   9   3  -4 1095.25 287.908   2
   9  -3  -4 614.973 302.450   3
  -9  -3   4 623.815 311.480   4
  -9   3   4 565.514 227.571   1
  -9  -3   3 1919.88 436.911   4
   9   3  -3 2764.39 391.959   2
   9  -3  -3 2038.17 427.411   3
  -9   3   3 1851.09 338.040   1
  -9  -3   2 15550.8 1158.90   4
  -9   3   2 18243.2 971.972   1
   9   3  -2 17404.7 893.003   2
   9  -3  -2 15940.3 1146.91   3
  -9  -3   1 1054.76 385.131   4
   9   3  -1 1292.48 300.315   2
   9  -3  -1 629.882 267.044   3
  -9   3   1 714.543 228.363   1
  -9  -3   0 700.638 330.472   4
   9  -3   0 1121.72 224.039   2
   9  -3   0 591.330 290.259   3
  -9   3   0 1113.53 267.061   1
  -9  -3  -1 231.336 201.068   4
   9  -3   1 369.750 157.359   2
   9  -3   1 250.974 298.006   3
  -9   3  -1 209.287 163.427   1
  -9  -3  -2 54.3260 245.246   4
   9  -3   2-371.158 216.331   3
  -9   3  -2-73.6172 128.276   1
   9  -3   3 3811.88 386.723   2
  -9   3  -3 3558.01 393.670   1
   9  -3   3 3258.99 579.627   3
  -9  -3  -3 3653.87 607.490   4
  -9  -3  -4 20018.3 1365.99   4
   9  -3   4 22636.9 882.137   2
   9  -3   4 22958.6 1396.43   3
  -9   3  -4 21256.0 891.573   1
   9  -3   5 11778.9 643.807   2
   9  -3   5 12155.3 1051.07   3
  -9   3  -5 12346.7 658.878   1
  -9  -3  -5 11062.4 1038.00   4
  -9  -3  -6 19.1661 286.389   4
   9  -3   6 331.893 289.247   3
  -9   3  -6 407.620 148.714   1
   9  -3   7 37440.4 1816.94   3
  -9   3  -7 38906.9 1074.55   1
  -9  -3  -7 37802.8 1911.46   4
  -9  -3  -8 10664.2 1054.06   4
   9  -3   8 10020.8 965.927   3
  -9  -3  -9 14828.5 1230.35   4
   9  -3   9 15236.2 1180.59   3
  -9  -3 -10 9663.34 1030.21   4
   9  -3  10 11204.4 1074.08   3
   9  -3  11 17268.1 1269.89   3
  -9  -3 -11 17161.0 1367.01   4
   9  -3  12 3182.34 593.361   3
   9  -3  13 8652.76 939.943   3
   9  -3  14 859.223 414.016   3
   9  -3  15 3304.46 641.568   3
   9  -3  16 10637.7 1075.36   3
   9  -3  17 3133.50 624.683   3
   9  -3  18 2091.25 595.434   3
   9  -3  19 8377.62 972.338   3
   9  -3  20 23023.9 1631.08   3
   9  -3  21 1757.17 669.120   3
   9  -3  22 18509.3 1489.59   3
   9  -3  23-74.5197 312.802   3
   9  -3  24 634.000 472.825   3
   9  -3  25 6392.62 917.514   3
   9  -3  26 302.223 447.203   3
   9  -3  27 426.794 311.952   3
   9  -3  28 706.752 443.293   3
   9  -3  29-142.595 436.295   3
   9  -3  30 1636.70 547.917   3
   9  -3  31 1289.46 523.040   3
   9  -3  32 3791.37 787.919   3
   9  -3  33 5978.79 958.730   3
  -9   5  23 3806.34 824.032   1
  -9   5  22-190.938 547.992   1
  -9   5  21 1674.30 525.295   1
  -9   5  20 5.82442 453.003   1
  -9   5  19 3959.66 761.395   1
  -9   5  18 2787.66 643.622   1
   9  -5 -17 1422.84 521.788   3
  -9   5  17 2358.27 635.822   1
   9  -5 -16 150.318 463.526   3
   9  -5 -15 2063.60 583.141   3
   9  -5 -14 1716.32 492.407   3
  -9  -5  13 122.593 387.445   4
   9  -5 -13-20.5165 399.082   3
  -9  -5  12 3585.94 774.412   4
   9  -5 -12 3795.78 796.954   3
  -9  -5  11 4235.73 802.083   4
   9  -5 -11 5938.62 1007.80   3
   9  -5 -10-99.1727 313.586   3
  -9  -5  10 1016.71 540.871   4
   9  -5  -9 1917.11 617.280   3
  -9  -5   9 284.015 287.046   4
   9  -5  -8 943.809 626.410   3
  -9  -5   8-25.2586 284.462   4
  -9  -5   7 7691.14 1089.87   4
   9  -5  -7 8140.79 1106.58   3
  -9  -5   6-381.883 415.278   4
   9  -5  -6 1473.72 603.072   3
  -9  -5   5 5268.87 889.183   4
   9  -5  -5 5050.01 904.007   3
  -9  -5   4 677.686 398.908   4
   9  -5  -4 437.326 416.348   3
  -9  -5   3 1560.97 574.312   4
   9  -5  -3 1810.41 578.624   3
  -9  -5   2 1743.95 591.293   4
   9  -5  -2 469.880 355.944   3
  -9  -5   1 7410.36 1085.76   4
   9  -5  -1 7427.46 1040.85   3
  -9  -5   0 2104.86 587.786   4
   9  -5   0 1781.61 556.241   3
  -9  -5  -1 183.114 317.010   4
   9  -5   1-425.251 310.338   3
  -9  -5  -2 4136.18 817.919   4
   9  -5   2 3206.41 716.264   3
  -9  -5  -3 543.939 333.449   4
   9  -5   3 1354.67 520.177   3
  -9  -5  -4-391.359 470.991   4
   9  -5   4 13.2500 455.733   3
  -9  -5  -5 318.728 295.735   4
   9  -5   5 1059.21 507.523   3
   9  -5   6 703.547 525.208   3
  -9  -5  -6 53.7163 298.762   4
  -9  -5  -7 6553.72 1044.81   4
   9  -5   7 7009.07 1063.11   3
   9  -5   8 145.299 508.345   3
  -9  -5  -8-384.358 506.746   4
   9  -5   9-460.149 337.923   3
  -9  -5  -9-121.291 321.337   4
  -9  -5 -10 2527.45 741.760   4
   9  -5  10 2734.67 598.074   3
   9  -5  11 4547.08 879.020   3
  -9  -5 -11 4700.42 980.144   4
  -9  -5 -12 9838.26 1351.34   4
   9  -5  12 7704.63 1122.16   3
   9  -5  13 4019.76 875.550   3
  -9  -5 -13 3767.12 840.017   4
  -9  -5 -14 3303.25 881.369   4
   9  -5  14 1615.26 597.353   3
  -9  -5 -15-642.035 567.149   4
   9  -5  15 1181.19 573.552   3
   9  -5  16 729.732 528.644   3
   9  -5  17-347.512 429.626   3
   9  -5  18 5027.66 952.481   3
 -10   0  41-690.136 499.637   1
 -10   0  40 8258.97 1132.47   1
 -10   0  39-463.973 308.889   1
 -10   0  38 782.082 469.910   1
 -10   0  37 800.846 460.844   1
 -10   0  36 46513.9 2483.96   1
 -10   0  35 318.233 325.180   1
 -10   0  34 986.415 283.663   1
 -10   0  33-8.18760 260.349   1
 -10   0  32 5016.38 774.572   1
 -10   0  31 85.2526 323.105   1
 -10   0  30 24789.9 1634.55   1
 -10   0  29-387.873 333.225   1
 -10   0  28 3110.70 563.729   1
 -10   0  27-817.005 329.327   1
 -10   0  26 674.899 247.956   1
 -10   0  25 258.241 635.720   1
 -10   0  24 202963. 4219.05   1
 -10   0  23-113.852 238.169   1
 -10   0  22 74607.4 2510.76   1
 -10   0  21-257.500 256.791   1
 -10   0  20 216593. 4131.05   1
 -10   0  19-71.8348 229.962   1
 -10   0  18 166802. 3519.83   1
 -10   0  17-187.502 248.973   1
 -10   0  16 10049.8 493.120   3
 -10   0  16 9959.10 842.486   1
 -10   0  15-181.845 214.870   1
 -10   0  15-68.5736 117.954   3
  10   0 -14 2862.07 217.616   4
 -10   0  14 3714.53 296.268   3
 -10   0  14 3279.86 472.300   1
  10   0 -13-32.7879 62.5611   4
  10   0 -13-82.5792 94.0357   3
 -10   0  13 0.83612 160.357   1
 -10   0  13 76.5431 110.852   3
  10   0 -12 29208.7 784.579   4
 -10   0  12 28287.6 1307.67   1
 -10   0  12 29132.9 794.287   3
  10   0 -12 28200.6 773.305   3
  10   0 -11 22.7902 85.0592   3
 -10   0  11-27.1329 90.5833   3
 -10   0  11-146.760 253.363   1
  10   0 -10 14111.9 870.873   2
  10   0 -10 14648.7 571.239   3
 -10   0  10 13825.8 558.405   3
  10   0  -9-64.8804 216.613   2
  10   0  -9 13.2288 105.201   3
 -10   0   9-31.7778 137.662   3
  10   0  -8 155814. 2837.69   2
  10   0  -8 160702. 1933.57   3
 -10   0   8 159125. 1963.24   3
  10   0  -7 215.891 270.160   2
  10   0  -7 109.626 129.393   3
  10   0  -6 562923. 5327.04   2
  10   0  -6 585234. 3821.17   3
  10   0  -5 686.960 476.382   2
  10   0  -5 130.338 141.982   3
  10   0  -4 204.635 217.027   2
  10   0  -4 164.167 129.865   3
  10   0  -3 110.051 207.453   2
  10   0  -3-10.9983 109.614   3
  10   0  -2 7567.98 508.980   3
  10   0  -1 102.477 132.184   3
  10   0   0 685.826 205.020   3
  10   0   1 62.2605 171.479   3
  10   0   2 2936.73 376.407   3
  10   0   3 22.8602 155.732   3
  10   0   4 35446.8 1313.43   3
  10   0   5 124.744 193.192   3
  10   0   6 12457.4 827.842   3
  10   0   7 25.0182 172.172   3
  10   0   8 8566.45 726.136   3
  10   0   9 899.759 391.511   3
  10   0  10 104583. 2542.04   3
  10   0  11 521.925 319.237   3
  10   0  12 4320.43 562.004   3
  10   0  13 94.3282 184.993   3
  10   0  14 137.698 199.409   3
  10   0  15-15.2663 216.370   3
  10   0  16 5062.37 668.783   3
  10   0  17 263.258 399.193   3
  10   0  18 56524.6 2195.08   3
  10   0  19-25.0114 374.568   3
  10   0  20 58749.3 2318.46   3
  10   0  21 170.178 404.641   3
  10   0  22 23737.4 1533.10   3
  10   0  23-251.031 281.419   3
  10   0  24-265.822 346.693   3
  10   0  25-182.981 361.634   3
  10   0  26 22311.7 1606.33   3
  10   0  27-564.314 320.623   3
  10   0  28 10328.4 1150.57   3
  10   0  29 209.377 448.817   3
  10   0  30 21506.7 1678.09   3
  10   0  31-297.121 534.317   3
  10   0  32 17594.8 1565.91   3
  10   0  33 20.4594 388.463   3
  10   0  34 5384.62 917.774   3
  10   0  35-589.326 459.440   3
  10   0  36 12582.0 1432.87   3
 -10   2  36 8972.67 1216.63   1
 -10   2  35 9885.75 1286.95   1
 -10   2  34 300.282 277.954   1
 -10   2  33 5418.21 916.840   1
 -10   2  32 894.395 441.595   1
 -10   2  31 2193.86 630.002   1
 -10   2  30-796.313 526.804   1
 -10   2  29 1513.16 507.310   1
 -10   2  28 18430.7 1562.34   1
 -10   2  27 2117.39 564.530   1
 -10  -2  27 1677.38 402.273   1
 -10  -2  26 11281.9 963.851   1
 -10   2  26 11625.3 1220.46   1
 -10   2  25-398.115 422.832   1
 -10  -2  25-77.9024 197.910   1
 -10   2  24 14226.3 1275.17   1
 -10  -2  24 13171.7 1001.92   1
 -10   2  23 13051.4 1186.76   1
 -10  -2  23 14614.0 1033.94   1
 -10   2  22 8992.06 985.172   1
 -10  -2  22 9579.43 828.390   1
 -10   2  21 572.209 354.846   1
 -10  -2  21 348.930 241.708   1
 -10   2  20 5897.75 782.852   1
 -10  -2  20 6816.14 691.706   1
 -10   2  19 5744.82 739.063   1
 -10  -2  19 6369.29 641.976   1
 -10  -2  18-16.4966 101.113   4
  10  -2 -18 25.0312 206.113   3
 -10   2  18 145.754 241.395   1
 -10  -2  18-79.4106 193.314   1
 -10  -2  17 1047.79 229.044   4
  10  -2 -17 1175.64 322.972   3
 -10   2  17 1188.63 346.044   1
 -10  -2  17 1166.89 306.256   1
 -10  -2  16 22009.7 1013.94   4
  10  -2 -16 20624.9 1212.23   3
 -10   2  16 20575.4 1319.51   1
 -10  -2  16 21207.8 1148.47   1
 -10  -2  15 23944.4 1073.15   4
  10  -2 -15 23912.2 1290.88   3
 -10   2  15 20985.7 1312.82   1
 -10  -2  14 27755.2 1166.35   4
  10  -2 -14 26907.2 1334.77   3
 -10   2  14 26912.4 1454.59   1
 -10  -2  13 409.906 237.392   4
  10  -2 -13 85.0681 168.597   3
 -10   2  13 190.902 217.390   1
 -10  -2  12 2619.42 381.473   4
  10  -2 -12 2375.65 451.999   3
 -10   2  12 2108.67 410.952   1
 -10   2  11 2791.95 469.509   1
 -10  -2  11 2216.79 388.346   4
  10  -2 -11 2274.30 426.918   3
 -10  -2  10 22733.2 1102.87   4
  10   2 -10 21192.5 1075.59   2
  10  -2 -10 23703.1 1236.84   3
  10   2 -10 21450.3 450.991   3
 -10   2  10 22334.9 1251.70   1
 -10  -2   9 33764.0 1368.92   4
  10   2  -9 32499.9 1326.75   2
  10  -2  -9 34755.7 1496.19   3
  10   2  -9 37658.8 740.947   3
 -10   2   9 36645.2 1554.86   1
 -10  -2   8 146.031 201.774   4
 -10   2   8 94.3555 221.996   1
  10   2  -8 182.374 211.659   2
  10  -2  -8 406.922 221.871   3
  10   2  -8 35.2495 70.9840   3
 -10  -2   7 422.561 225.912   4
  10   2  -7 760.269 254.534   2
 -10   2   7 1008.46 280.867   1
  10   2  -7 437.260 115.511   3
  10  -2  -7 334.075 208.561   3
 -10  -2   6 106.611 161.495   4
  10  -2  -6-20.6023 153.303   2
  10   2  -6 189.463 193.142   2
 -10   2   6-10.3457 168.546   1
  10  -2  -6 125.185 169.847   3
  10  -2  -5 169.194 158.780   2
  10   2  -5 170.442 198.546   2
  10  -2  -5 462.897 225.362   3
 -10   2   5 214.701 205.325   1
 -10  -2   5 168.067 156.200   4
 -10  -2   4 41.3464 202.332   4
  10  -2  -4 380.597 227.219   2
  10   2  -4 42.0269 236.564   2
  10  -2  -4 73.1482 183.615   3
 -10   2   4 241.386 212.675   1
 -10  -2   3 2974.73 473.587   4
  10  -2  -3 3241.14 425.304   2
  10   2  -3 3662.90 445.999   2
  10  -2  -3 3382.11 493.928   3
 -10   2   3 2822.03 401.739   1
 -10  -2   2 72203.0 2142.58   4
  10  -2  -2 74320.8 1821.26   2
  10  -2  -2 69666.7 2114.04   3
 -10   2   2 72669.8 1911.46   1
 -10  -2   1 69017.0 2117.74   4
  10  -2  -1 68176.1 1743.96   2
  10  -2  -1 66584.9 2066.58   3
 -10   2   1 70347.6 1844.44   1
 -10  -2   0 402.091 277.991   4
  10  -2   0 693.071 286.146   2
 -10   2   0 457.716 222.213   1
  10  -2   0 380.191 271.256   3
 -10  -2  -1 7120.81 716.788   4
  10  -2   1 7438.39 591.154   2
 -10   2  -1 7923.36 607.609   1
  10  -2   1 7276.72 713.435   3
 -10   2  -2 1806.32 326.665   1
  10  -2   2 1458.01 364.434   3
 -10   2  -3 116.152 157.582   1
  10  -2   3-44.0210 185.025   3
  10  -2   4 2114.20 440.487   3
  10  -2   5 37907.3 1641.49   3
  10  -2   6 288.098 294.240   3
  10  -2   7 268.715 223.803   3
  10  -2   8 7570.15 798.040   3
  10  -2   9 21053.0 1297.43   3
  10  -2  10 5218.73 688.373   3
  10  -2  11 5587.64 734.381   3
  10  -2  12 22804.1 1383.55   3
  10  -2  13 4039.27 635.100   3
  10  -2  14 1777.26 435.169   3
  10  -2  15-543.369 350.625   3
  10  -2  16 11173.1 1037.54   3
  10  -2  17 1051.97 389.715   3
  10  -2  18 3749.42 669.881   3
  10  -2  19 9027.76 983.200   3
  10  -2  20 270.512 270.768   3
  10  -2  21 8924.72 1021.68   3
  10  -2  22 16631.8 1356.81   3
  10  -2  23 16246.8 1390.60   3
  10  -2  24 6698.34 913.912   3
  10  -2  25 1866.92 531.793   3
  10  -2  26-139.112 329.022   3
  10  -2  27 669.009 438.487   3
  10  -2  28 13428.9 1325.91   3
  10  -2  29 1832.06 597.975   3
  10  -2  30 5626.59 922.094   3
  10  -2  31 369.972 307.241   3
  10  -2  32 1269.62 451.941   3
  10  -2  33 1641.86 554.644   3
  10  -2  34 1149.87 588.932   3
  10  -2  35 6166.59 1042.93   3
 -10   4  28 4295.84 867.943   1
 -10   4  27 8150.08 1197.91   1
 -10   4  26 3205.74 751.553   1
 -10   4  25 19954.8 1761.99   1
 -10   4  24-335.520 437.805   1
 -10   4  23 5225.28 908.153   1
 -10   4  22-178.154 267.874   1
 -10   4  21 215.091 301.022   1
 -10   4  20 928.417 404.830   1
  10  -4 -19 307.845 344.300   3
 -10   4  19 4.54955 302.438   1
 -10  -4  18 4362.53 689.813   4
  10  -4 -18 4311.69 774.349   3
 -10   4  18 3062.36 615.480   1
 -10  -4  17 839.684 318.568   4
  10  -4 -17 816.617 367.474   3
 -10   4  17 748.032 378.527   1
 -10  -4  16 472.673 287.758   4
  10  -4 -16 504.377 371.515   3
 -10   4  16 161.942 322.898   1
 -10  -4  15 1998.88 479.503   4
  10  -4 -15 2025.80 538.726   3
 -10   4  15 1796.67 500.242   1
 -10  -4  14 2201.79 572.620   4
  10  -4 -14 1193.38 392.431   3
 -10   4  14 1925.77 488.827   1
 -10  -4  13 40243.4 2037.05   4
  10  -4 -13 40004.3 2217.16   3
 -10   4  13 40801.0 2030.44   1
  10  -4 -12 485.910 452.656   3
 -10  -4  12 449.942 357.511   4
 -10   4  12-73.3864 240.168   1
 -10  -4  11-201.620 237.355   4
 -10   4  11-14.6530 218.420   1
 -10  -4  10 191.415 264.287   4
  10  -4 -10-42.8835 390.343   3
 -10   4  10-74.5048 227.837   1
 -10  -4   9 12365.0 1159.79   4
 -10   4   9 11183.3 1025.90   1
  10  -4  -9 11487.8 1147.20   3
 -10  -4   8 3382.00 620.578   4
  10  -4  -8 2664.06 611.938   3
 -10   4   8 3024.27 511.333   1
 -10  -4   7 983.377 380.691   4
  10  -4  -7 2701.83 589.350   3
 -10   4   7 1987.15 455.814   1
 -10  -4   6-12.3334 279.452   4
  10  -4  -6 455.282 261.453   3
 -10   4   6 29.9957 201.660   1
 -10  -4   5 7304.58 917.726   4
  10  -4  -5 6567.95 879.479   3
 -10   4   5 6925.68 725.995   1
 -10  -4   4 255.202 352.565   4
  10  -4  -4-85.7738 256.649   3
 -10   4   4 69.9217 178.009   1
 -10  -4   3 2082.47 527.996   4
  10  -4  -3 1631.91 491.942   3
  10  -4  -2 711.397 415.534   3
 -10  -4   2 1759.03 539.661   4
 -10  -4   1 5190.41 773.412   4
  10  -4  -1 5535.13 795.450   3
 -10  -4   0 512.078 266.028   4
  10  -4   0 863.453 481.653   3
 -10  -4  -1 9536.28 1077.06   4
  10  -4   1 8826.91 1012.34   3
 -10  -4  -2 652.655 395.802   4
  10  -4   2 881.285 425.352   3
 -10  -4  -3-8.66327 348.103   4
  10  -4   3 735.963 344.236   3
 -10  -4  -4 1677.81 518.324   4
  10  -4   4 2618.74 580.853   3
 -10  -4  -5-213.317 385.611   4
  10  -4   5-159.816 269.400   3
 -10  -4  -6 6153.07 892.895   4
  10  -4   6 6339.38 898.115   3
 -10  -4  -7 7449.07 1013.31   4
  10  -4   7 6986.66 941.036   3
 -10  -4  -8 192.592 281.640   4
  10  -4   8 586.425 353.359   3
 -10  -4  -9 589.104 368.417   4
  10  -4   9-115.013 342.226   3
 -10  -4 -10 28.8966 281.238   4
  10  -4  10-424.930 390.596   3
 -10  -4 -11 9540.37 1182.52   4
  10  -4  11 9490.90 1081.60   3
 -10  -4 -12 385.252 389.749   4
  10  -4  12 559.550 508.343   3
 -10  -4 -13 15931.1 1527.26   4
  10  -4  13 14535.2 1356.26   3
  10  -4  14 4120.78 824.236   3
  10  -4  15 7518.89 982.779   3
  10  -4  16 755.863 398.902   3
  10  -4  17 88.7712 281.967   3
  10  -4  18 3031.52 736.961   3
  10  -4  19 2769.42 647.776   3
  10  -4  20 4814.82 920.044   3
  10  -4  21 1004.80 526.118   3
  10  -4  22 531.971 520.066   3
  10  -4  23 104.969 369.469   3
  10  -4  24 6621.50 1015.33   3
  10  -4  25 3268.12 821.525   3
  10  -4  26 75.3787 396.762   3
 -11   1  38 4261.68 831.299   1
 -11   1  37 674.878 482.549   1
 -11   1  36 1914.72 607.985   1
 -11  -1  36 1365.29 369.008   1
 -11   1  35 133.915 480.921   1
 -11  -1  35 152.218 319.116   1
 -11   1  34 4524.09 826.638   1
 -11  -1  34 3849.18 671.973   1
 -11   1  33 2345.41 590.449   1
 -11  -1  33 1624.61 468.805   1
 -11   1  32-225.934 267.845   1
 -11  -1  32-178.015 266.728   1
 -11   1  31 6309.33 920.964   1
 -11  -1  31 5232.72 760.233   1
 -11   1  30 1357.73 452.707   1
 -11  -1  30 2863.40 571.314   1
 -11   1  29 8747.12 1071.11   1
 -11  -1  29 9834.96 981.259   1
 -11   1  28 3004.46 602.480   1
 -11  -1  28 1621.37 452.570   1
 -11  -1  27 7076.29 807.795   1
 -11   1  27 7400.70 915.772   1
 -11   1  26 1875.03 525.540   1
 -11  -1  26 2232.95 493.967   1
 -11   1  25 11655.0 1122.78   1
 -11  -1  25 13161.6 1076.19   1
 -11  -1  24 9312.55 905.541   1
 -11   1  24 9871.24 997.501   1
 -11  -1  23 3202.09 555.192   1
 -11   1  23 2070.74 473.680   1
 -11   1  22 7035.31 846.336   1
 -11  -1  22 7358.26 780.128   1
 -11  -1  21 893.392 308.935   1
 -11   1  21 727.997 345.021   1
 -11  -1  20 66.4197 206.298   1
 -11   1  20 0.81733 309.308   1
 -11   1  19 39859.8 1868.76   1
 -11  -1  19 41365.2 1752.47   1
 -11   1  18 3324.65 552.392   1
 -11  -1  18 3385.08 513.312   1
 -11   1  17 179.376 243.424   1
  11  -1 -17-62.9202 138.527   3
 -11  -1  17 163.079 222.300   1
  11  -1 -16 23050.5 1037.71   3
 -11  -1  16 20924.5 1203.55   1
 -11   1  16 20654.3 1287.74   1
 -11  -1  15 10093.9 815.981   1
  11  -1 -15 10361.6 690.528   3
 -11   1  15 10627.9 925.088   1
  11  -1 -14 17.8746 151.876   3
 -11   1  14 85.2744 201.627   1
  11  -1 -13 18205.9 912.032   3
 -11   1  13 17328.9 1136.21   1
 -11   1  12 36591.2 1605.07   1
  11  -1 -12 38060.0 1313.85   3
 -11   1  11-251.645 238.156   1
  11   1 -11 509.222 278.643   2
  11  -1 -11 131.920 137.766   3
  11   1 -10 17224.8 1007.95   2
  11  -1 -10 16651.8 873.528   3
 -11   1  10 14635.7 986.895   1
  11  -1  -9 4243.54 458.730   3
  11  -1  -9 3363.06 474.788   2
  11   1  -9 4582.13 527.363   2
  11   1  -9 3346.65 168.388   3
 -11   1   9 3378.24 473.214   1
  11  -1  -8 47035.9 1624.26   2
  11   1  -8 49512.9 1670.78   2
  11  -1  -8 50725.1 1511.34   3
  11   1  -8 51440.8 799.074   3
 -11   1   8 47990.8 1708.43   1
  11  -1  -7 15640.6 945.386   2
  11   1  -7 16214.5 977.090   2
 -11   1   7 14623.6 943.111   1
  11  -1  -7 16818.1 885.190   3
  11   1  -7 16424.7 511.989   3
  11  -1  -6 10482.5 769.799   2
  11   1  -6 10864.3 782.865   2
  11  -1  -6 10756.2 701.508   3
 -11   1   6 9691.64 752.169   1
  11   1  -6 11880.1 477.264   3
  11  -1  -5 31560.0 1295.74   2
  11  -1  -5 30669.3 1195.29   3
  11   1  -5 30900.7 1294.19   2
  11   1  -5 31610.5 855.788   3
  11   1  -4 55506.6 1734.20   2
  11  -1  -4 56278.8 1617.46   3
  11   1  -4 58434.7 1235.80   3
  11  -1  -4 57503.2 1716.63   2
  11   1  -3 1467.66 232.354   3
  11   1  -3 1125.38 297.058   2
  11  -1  -3 1543.69 304.993   3
  11  -1  -3 1310.40 311.796   2
  11   1  -2 629.741 178.524   3
  11  -1  -2 1049.51 288.216   2
  11  -1  -2 392.768 199.837   3
  11  -1  -1 47909.1 1556.54   3
  11   1  -1 46569.7 1267.20   3
  11  -1   0 82585.0 2054.06   3
  11   1   0 82420.8 1754.52   3
  11  -1   1 4930.99 561.644   3
  11   1   1 4955.21 463.841   3
  11  -1   2 14320.8 894.655   3
  11   1   2 15239.0 812.062   3
  11  -1   3 23822.3 1168.46   3
  11   1   3 24418.7 1055.74   3
  11  -1   4 7753.53 694.560   3
  11   1   4 9143.82 677.376   3
  11   1   5 959.846 238.745   3
  11  -1   5 598.705 232.818   3
  11   1   6 839.295 251.009   3
  11  -1   6 995.521 290.301   3
  11   1   7 361.018 227.075   3
  11  -1   7 294.385 236.120   3
  11   1   8 4747.95 567.251   3
  11  -1   8 4370.45 584.408   3
  11  -1   9 43859.7 1754.64   3
  11   1   9 42212.4 1658.98   3
  11  -1  10 8182.46 798.114   3
  11   1  10 7259.11 735.188   3
  11  -1  11 14267.2 1050.69   3
  11   1  11 12401.2 940.195   3
  11  -1  12 13110.1 1019.74   3
  11   1  12 12644.4 966.685   3
  11   1  13 790.038 368.897   3
  11  -1  13 728.951 399.067   3
  11  -1  14 26383.2 1495.80   3
  11   1  14 25315.9 1413.64   3
  11   1  15 2047.04 489.866   3
  11  -1  15 1724.39 425.879   3
  11   1  16 3197.37 573.841   3
  11  -1  16 3926.85 651.583   3
  11  -1  17 9224.26 924.686   3
  11   1  17 7714.86 865.490   3
  11   1  18 3903.25 600.467   3
  11  -1  18 4560.37 697.373   3
  11   1  19 163.961 278.065   3
  11  -1  19 108.296 317.927   3
  11  -1  20 12089.8 1129.85   3
  11   1  20 11557.8 1101.02   3
  11   1  21 5782.93 788.067   3
  11  -1  21 5817.13 837.397   3
  11   1  22 1902.44 609.986   3
  11  -1  22 2356.00 648.494   3
  11  -1  23 66848.8 2736.52   3
  11   1  23 60066.1 2590.64   3
  11   1  24 1217.68 483.449   3
  11  -1  24 1520.75 569.620   3
  11   1  25 195.153 313.703   3
  11  -1  25 170.858 332.713   3
  11   1  26 1782.12 525.055   3
  11  -1  26 2913.64 675.660   3
  11   1  27 809.206 331.161   3
  11  -1  27 646.367 414.579   3
  11   1  28 6549.80 951.695   3
  11  -1  28 5973.32 910.675   3
  11   1  29 8521.03 1114.88   3
  11  -1  29 9182.54 1111.41   3
  11   1  30 407.370 353.159   3
  11  -1  30 674.716 384.660   3
  11   1  31 895.287 400.725   3
  11  -1  31 667.054 500.569   3
  11   1  32 1477.42 520.707   3
  11  -1  32 2423.09 683.461   3
  11   1  33 8012.05 1125.59   3
  11  -1  33 8028.68 1177.57   3
  11   1  34 4750.42 912.961   3
  11  -1  34 4381.68 871.005   3
  11  -1  35 6499.05 1033.78   3
 -11   3  31 9291.20 1238.49   1
 -11   3  30-273.905 596.136   1
 -11   3  29 1518.75 678.384   1
 -11   3  28 296.397 341.226   1
 -11   3  27 3195.28 747.563   1
 -11   3  26 83.8354 336.626   1
 -11   3  25 834.937 435.786   1
 -11   3  24 5524.60 879.384   1
 -11   3  23 1083.20 480.594   1
 -11   3  22 21675.2 1640.91   1
 -11   3  21 4449.02 762.397   1
  11  -3 -20 26395.0 1650.74   3
 -11   3  20 27037.6 1765.16   1
 -11   3  19 219.158 311.650   1
  11  -3 -19 785.204 395.917   3
  11  -3 -18 1877.52 498.904   3
 -11   3  18 2840.28 633.078   1
 -11  -3  17 2186.17 430.872   4
 -11   3  17 1445.77 460.973   1
  11  -3 -17 1801.54 452.814   3
 -11  -3  16 4519.83 601.066   4
  11  -3 -16 4169.40 652.930   3
 -11   3  16 4362.56 698.937   1
  11  -3 -15 1362.82 419.233   3
 -11  -3  15 895.867 306.089   4
 -11   3  15 930.052 355.901   1
 -11  -3  14 169.445 212.607   4
  11  -3 -14 110.236 216.718   3
 -11   3  14 245.648 249.160   1
 -11  -3  13 661.678 270.868   4
  11  -3 -13 838.557 332.442   3
 -11   3  13 369.010 244.195   1
 -11  -3  12 2058.82 434.949   4
  11  -3 -12 1911.65 491.322   3
 -11   3  12 1533.79 465.714   1
 -11  -3  11 33356.0 1624.13   4
 -11   3  11 32972.3 1652.58   1
  11  -3 -11 31396.8 1690.15   3
 -11  -3  10 21577.2 1307.31   4
 -11   3  10 20565.6 1296.83   1
  11  -3 -10 19924.1 1344.77   3
 -11  -3   9 8818.84 920.871   4
 -11   3   9 8624.86 863.059   1
  11  -3  -9 9119.60 930.919   3
 -11  -3   8 127084. 3225.92   4
  11   3  -8 128384. 2686.51   2
  11  -3  -8 126089. 3355.94   3
 -11   3   8 128080. 3074.08   1
 -11  -3   7 5839.70 789.276   4
  11   3  -7 6523.94 664.585   2
 -11   3   7 6282.63 749.629   1
  11  -3  -7 6094.28 806.959   3
 -11  -3   6 15355.2 1180.52   4
  11   3  -6 18124.2 1017.74   2
  11  -3  -6 16329.5 1212.03   3
 -11   3   6 17936.0 1125.52   1
 -11  -3   5 33902.1 1693.44   4
  11   3  -5 34967.0 1411.00   2
  11  -3  -5 33070.2 1710.27   3
 -11   3   5 32551.9 1469.78   1
 -11   3   4 21843.4 1188.93   1
 -11  -3   4 23726.0 1444.60   4
  11   3  -4 24366.7 1188.25   2
  11  -3  -4 21312.6 1392.86   3
 -11  -3   3 39431.7 1894.59   4
  11   3  -3 42983.5 1572.61   2
  11  -3  -3 41517.9 1934.65   3
 -11   3   3 39350.3 1570.77   1
 -11  -3   2 66288.2 2462.22   4
  11   3  -2 72533.6 2024.40   2
  11  -3  -2 72004.4 2508.82   3
 -11   3   2 69104.6 2026.20   1
  11  -3  -2 72453.0 1830.69   2
  11  -3  -1 6510.85 600.432   2
  11   3  -1 6438.20 641.941   2
 -11   3   1 7125.75 685.963   1
  11  -3  -1 4810.95 699.847   3
 -11  -3   1 5555.28 773.009   4
 -11   3   0 621.421 245.147   1
  11  -3   0 635.881 243.022   2
  11  -3   0 677.884 341.286   3
 -11  -3   0-9.65372 236.027   4
 -11  -3  -1 4007.08 646.142   4
  11  -3   1 5347.18 522.025   2
 -11   3  -1 4487.10 520.821   1
  11  -3   1 5249.23 724.385   3
 -11  -3  -2 19371.2 1373.05   4
  11  -3   2 22661.7 1016.64   2
 -11   3  -2 22171.8 1064.24   1
  11  -3   2 20394.7 1364.52   3
 -11  -3  -3 8015.92 938.597   4
  11  -3   3 8146.64 638.950   2
 -11   3  -3 8178.82 656.875   1
  11  -3   3 6861.25 822.393   3
 -11  -3  -4 48156.6 2210.90   4
  11  -3   4 47610.0 2124.50   3
  11  -3   4 49839.2 1516.73   2
 -11   3  -4 50330.4 1525.86   1
 -11  -3  -5 72383.6 2711.61   4
  11  -3   5 73056.2 2612.02   3
 -11   3  -5 73883.5 1804.90   1
  11  -3   5 75203.6 1874.17   2
 -11  -3  -6 46454.9 2215.32   4
  11  -3   6 48163.5 2186.04   3
 -11   3  -6 49249.2 1440.18   1
  11  -3   7 40517.4 1982.85   3
 -11   3  -7 40262.8 1277.40   1
  11  -3   8 52090.9 2261.80   3
  11  -3   9 4768.95 880.179   3
  11  -3  10 59990.6 2453.78   3
  11  -3  11 4375.30 759.719   3
  11  -3  12 9978.00 1068.75   3
  11  -3  13 4103.43 726.133   3
  11  -3  14 267.886 322.587   3
  11  -3  15 430.254 389.166   3
  11  -3  16 14697.7 1311.48   3
  11  -3  17 1117.66 440.177   3
  11  -3  18 4768.98 799.336   3
  11  -3  19 7199.87 987.513   3
  11  -3  20 4438.00 784.761   3
  11  -3  21 1028.31 576.175   3
  11  -3  22 25822.7 1829.00   3
  11  -3  23 3643.15 832.848   3
  11  -3  24 3415.79 702.613   3
  11  -3  25 139.604 394.061   3
  11  -3  26 400.499 368.976   3
  11  -3  27 11312.9 1289.50   3
  11  -3  28 6814.09 1046.28   3
  11  -3  29 404.056 459.038   3
  11  -3  30 1592.01 615.742   3
 -11   5  22 3294.97 753.191   1
 -11   5  21-1.37556 350.894   1
 -11   5  20 115.387 401.210   1
 -11   5  19 14893.2 1460.48   1
 -11  -5  15 2428.02 690.626   4
  11  -5 -15 1490.59 574.072   3
 -11  -5  14 4896.84 911.589   4
  11  -5 -14 4726.21 943.143   3
 -11  -5  13 813.200 428.426   4
  11  -5 -13 403.511 398.753   3
 -11  -5  12 10513.5 1240.33   4
  11  -5 -12 10139.4 1243.06   3
 -11  -5  11 2429.63 692.700   4
  11  -5 -11 2481.75 730.265   3
 -11  -5  10 1548.70 508.572   4
  11  -5 -10 1603.36 576.408   3
 -11  -5   9 1243.43 386.209   4
  11  -5  -9 171.943 385.776   3
 -11  -5   8 830.467 495.223   4
  11  -5  -8 1359.48 580.758   3
 -11  -5   7 5436.76 993.214   4
  11  -5  -7 6258.29 996.037   3
 -11  -5   6 1105.33 506.190   4
  11  -5  -6 1045.89 489.158   3
 -11  -5   5 9127.37 1214.83   4
  11  -5  -5 9834.78 1249.64   3
 -11  -5   4 1001.35 499.569   4
  11  -5  -4 445.827 402.657   3
 -11  -5   3 1831.86 649.755   4
  11  -5  -3 1137.78 492.517   3
 -11  -5   2-332.501 381.996   4
  11  -5  -2 25.9885 428.033   3
 -11  -5   1 2242.98 645.726   4
  11  -5  -1 2843.42 780.161   3
 -11  -5   0 9778.56 1249.15   4
  11  -5   0 9167.15 1215.27   3
 -11  -5  -1 2014.62 683.268   4
  11  -5   1 973.910 561.900   3
 -11  -5  -2 6123.59 1021.80   4
  11  -5   2 6784.87 1026.08   3
 -11  -5  -3-511.655 550.039   4
  11  -5   3 766.604 434.592   3
 -11  -5  -4-486.285 493.773   4
  11  -5   4 877.717 457.134   3
 -11  -5  -5 1370.65 543.575   4
  11  -5   5 2747.11 717.649   3
  11  -5   6 1436.28 608.216   3
 -11  -5  -6 443.838 397.996   4
 -11  -5  -7 11775.1 1422.96   4
  11  -5   7 9571.49 1229.39   3
  11  -5   8 4584.94 1022.85   3
 -11  -5  -8 1981.42 546.314   4
 -11  -5  -9 150.543 293.939   4
  11  -5   9 98.0853 403.691   3
 -11  -5 -10 1755.02 608.602   4
  11  -5  10 609.035 448.950   3
  11  -5  11 6249.55 1033.00   3
 -11  -5 -11 4939.93 974.587   4
  11  -5  12 7325.74 1107.14   3
  11  -5  13 629.296 531.800   3
 -12   0  40-370.178 479.380   1
 -12   0  39-867.536 544.468   1
 -12   0  38 7555.72 1085.22   1
 -12   0  37 288.511 507.063   1
 -12   0  36 47671.1 2573.65   1
 -12   0  35 1136.17 555.598   1
 -12   0  34 14797.7 1385.79   1
 -12   0  33-46.1726 267.116   1
 -12   0  32 14935.6 1345.79   1
 -12   0  31-501.628 420.247   1
 -12   0  30 25170.2 1691.81   1
 -12   0  29 671.662 407.615   1
 -12   0  28 12333.5 1166.20   1
 -12   0  27-397.402 342.530   1
 -12   0  26 71857.7 2730.48   1
 -12   0  25 308.682 309.600   1
 -12   0  24 11835.8 1099.08   1
 -12   0  23 362.574 309.321   1
 -12   0  22 3677.87 598.708   1
 -12   0  21-184.797 235.241   1
 -12   0  20 68013.8 2448.86   1
 -12   0  19-446.364 343.600   1
 -12   0  18 86100.0 2672.90   1
 -12   0  17 59.4791 202.404   1
 -12   0  16 18991.4 1215.96   1
  12   0 -15 9.75436 70.4266   4
  12   0 -15 150.662 97.5302   3
 -12   0  15 20.7164 187.293   1
  12   0 -14 589.630 140.988   4
  12   0 -14 627.431 147.879   3
 -12   0  14 647.898 262.782   1
  12   0 -13 111.079 86.1950   3
 -12   0  13 201.086 227.081   1
  12   0 -12 10181.1 510.853   3
 -12   0  12 8978.88 807.588   1
  12   0 -11-365.942 288.110   2
  12   0 -11-67.0246 99.7878   3
  12   0 -10 9747.37 806.324   2
  12   0 -10 11582.8 568.829   3
  12   0  -9-187.309 256.322   2
  12   0  -9-64.1401 119.689   3
  12   0  -8 18192.9 1055.09   2
  12   0  -8 17668.8 721.398   3
  12   0  -7-374.754 303.927   2
  12   0  -7 105.899 115.212   3
  12   0  -6 65526.8 1979.29   2
  12   0  -6 67138.5 1469.79   3
  12   0  -5 67.6345 244.092   2
  12   0  -5 61.9883 136.548   3
  12   0  -4 3426.44 480.030   2
  12   0  -4 2794.92 339.864   3
  12   0  -3 44.7183 211.947   2
  12   0  -3 97.2684 132.786   3
  12   0  -2-206.412 171.481   3
  12   0  -1-4.42036 120.688   3
  12   0   0 3293.52 407.648   3
  12   0   1 56.9810 155.925   3
  12   0   2 32392.6 1264.19   3
  12   0   3 40.9690 175.364   3
  12   0   4 24159.9 1159.97   3
  12   0   5-184.126 220.827   3
  12   0   6 115173. 2630.09   3
  12   0   7 518.044 361.864   3
  12   0   8 149323. 3136.85   3
  12   0   9 1213.83 543.446   3
  12   0  10 84756.7 2461.82   3
  12   0  11 365.587 360.956   3
  12   0  12 20145.1 1254.40   3
  12   0  13-27.1209 224.705   3
  12   0  14 2673.43 504.313   3
  12   0  15-120.785 258.152   3
  12   0  16 336.250 291.702   3
  12   0  17-227.980 279.969   3
  12   0  18 51967.2 2244.71   3
  12   0  19 442.481 559.518   3
  12   0  20 112113. 3405.08   3
  12   0  21 737.037 518.576   3
  12   0  22 9608.87 1045.87   3
  12   0  23-733.304 491.564   3
  12   0  24 10953.1 1150.24   3
  12   0  25 1115.08 654.621   3
  12   0  26 94763.3 3429.00   3
  12   0  27-223.477 495.856   3
  12   0  28 3116.06 696.763   3
  12   0  29 2.53437 343.976   3
  12   0  30 2463.26 666.039   3
  12   0  31-277.954 387.665   3
  12   0  32 9879.77 1236.53   3
  12   0  33-282.482 352.945   3
  12   0  34 1885.18 634.585   3
 -12   2  34 1458.05 631.304   1
 -12   2  33 2498.58 656.150   1
 -12   2  32 9762.50 1223.87   1
 -12   2  31 770.588 509.344   1
 -12   2  30 321.450 408.038   1
 -12   2  29 715.254 427.263   1
 -12   2  28 16320.0 1486.35   1
 -12  -2  28 16985.3 1253.30   1
 -12  -2  27 888.745 351.308   1
 -12   2  27 1751.03 553.853   1
 -12  -2  26 4676.65 663.661   1
 -12   2  26 6237.30 911.823   1
 -12  -2  25 1065.53 303.325   1
 -12   2  25 1460.22 477.619   1
 -12   2  24-304.667 419.532   1
 -12  -2  24 160.026 181.611   1
 -12   2  23 11002.8 1146.17   1
 -12  -2  23 9327.68 924.196   1
 -12  -2  22 1803.40 378.431   1
 -12   2  22 2722.10 554.905   1
 -12   2  21 23967.3 1615.32   1
 -12  -2  21 25767.2 1454.58   1
 -12  -2  20 7444.02 762.729   1
 -12   2  20 8096.93 922.031   1
  12  -2 -20 8357.31 820.439   3
 -12  -2  19 325.775 243.337   1
  12  -2 -19-167.989 316.033   3
 -12   2  19 481.809 318.617   1
  12  -2 -18 1033.99 342.799   3
 -12   2  18 505.040 310.613   1
 -12  -2  18 753.519 285.334   1
  12  -2 -17-69.2004 254.444   3
 -12  -2  17 102.856 247.199   1
 -12   2  17 33.7619 198.514   1
  12  -2 -16 4612.67 595.242   3
 -12   2  16 4721.10 696.690   1
  12  -2 -15 420.542 271.191   3
 -12   2  15 112.586 282.161   1
  12  -2 -14 28612.1 1428.91   3
 -12   2  14 26520.6 1532.11   1
 -12   2  13 432.827 239.487   1
  12  -2 -13 296.963 196.322   3
 -12   2  12-243.598 293.750   1
  12  -2 -12 429.310 243.241   3
  12   2 -11 7114.92 702.235   2
  12  -2 -11 6290.50 683.187   3
 -12   2  11 5927.88 702.215   1
  12   2 -10 228.546 285.947   2
 -12   2  10-68.1943 243.955   1
  12  -2 -10 33.0357 193.916   3
  12   2  -9 13953.0 956.503   2
  12  -2  -9 15314.8 1029.99   3
 -12   2   9 14484.1 1045.36   1
  12   2  -9 12564.2 436.949   3
  12   2  -8 564.778 123.355   3
  12   2  -8 943.145 305.164   2
  12  -2  -8 648.423 248.449   3
 -12   2   8 1155.69 344.802   1
  12  -2  -7 14962.1 924.426   2
  12   2  -7 15205.9 977.371   2
  12  -2  -7 16203.5 1047.58   3
 -12   2   7 17285.9 1115.27   1
  12   2  -7 15820.0 598.984   3
  12   2  -6 512.320 131.506   3
  12  -2  -6 531.816 238.262   2
  12   2  -6 1004.49 296.636   2
  12  -2  -6 653.081 269.947   3
 -12   2   6 650.818 273.778   1
 -12   2   5 415.021 224.767   1
  12  -2  -5 581.804 246.907   2
  12   2  -5 63.6731 215.578   2
  12  -2  -5 630.369 283.440   3
  12  -2  -4 6675.69 614.602   2
  12   2  -4 6665.35 657.383   2
  12  -2  -4 6336.48 687.609   3
 -12   2   4 6353.76 652.381   1
  12  -2  -3 3794.49 478.971   2
 -12   2   3 3696.17 510.469   1
  12   2  -3 3914.07 524.897   2
  12  -2  -3 4382.37 574.449   3
 -12   2   2 15002.0 942.925   1
  12  -2  -2 15394.3 934.471   2
  12  -2  -2 14241.0 1012.94   3
 -12   2   1 2721.63 424.090   1
  12  -2  -1 3993.05 498.639   2
  12  -2  -1 3615.05 538.181   3
 -12   2   0 17930.5 1008.17   1
  12  -2   0 16569.0 943.565   2
  12  -2   0 16104.2 1083.72   3
  12  -2   1 283.645 205.666   2
  12  -2   1 249.438 225.558   3
 -12   2  -1 273.558 234.846   1
 -12   2  -2 277.780 174.739   1
  12  -2   2 89.9857 218.384   3
  12  -2   3 9767.69 875.599   3
  12  -2   4 5758.40 700.209   3
  12  -2   5 19300.7 1246.16   3
  12  -2   6 199.063 258.600   3
  12  -2   7-75.1832 250.872   3
  12  -2   8 10056.8 943.356   3
  12  -2   9 1618.21 457.983   3
  12  -2  10 23915.2 1468.88   3
  12  -2  11 10876.5 1061.70   3
  12  -2  12 43525.6 2010.35   3
  12  -2  13 170.165 282.356   3
  12  -2  14 262.877 240.629   3
  12  -2  15 1033.83 416.586   3
  12  -2  16 11068.4 1117.49   3
  12  -2  17 11630.7 1142.55   3
  12  -2  18 2079.54 528.218   3
  12  -2  19 9983.08 1097.63   3
  12  -2  20 7210.70 948.140   3
  12  -2  21 5841.71 898.853   3
  12  -2  22 4574.98 806.053   3
  12  -2  23 3946.58 779.423   3
  12  -2  24 21032.9 1650.87   3
  12  -2  25 258.254 401.080   3
  12  -2  26 4374.94 812.288   3
  12  -2  27 294.622 409.902   3
  12  -2  28 3563.82 751.766   3
  12   2  29 2900.36 726.073   3
  12  -2  29 3877.91 833.052   3
  12   2  30 4616.45 872.313   3
  12  -2  30 5177.12 934.329   3
  12   2  31 7090.03 1123.29   3
  12  -2  31 5795.21 971.235   3
  12  -2  32 1261.32 520.930   3
 -12   4  26 478.618 372.644   1
 -12   4  25 9209.21 1205.74   1
 -12   4  24 6284.44 1034.94   1
 -12   4  23 2379.71 637.800   1
 -12   4  22 2313.47 658.556   1
 -12   4  21 606.468 328.571   1
  12  -4 -20 1758.54 557.068   3
 -12   4  20 1134.69 433.228   1
  12  -4 -19 2901.00 654.521   3
 -12   4  19 3385.80 705.208   1
  12  -4 -18 2572.49 598.337   3
 -12   4  18 1257.19 436.972   1
  12  -4 -17 8494.71 1074.11   3
 -12   4  17 9230.58 1102.26   1
 -12   4  16-256.900 316.438   1
 -12  -4  16 40.9200 367.256   4
 -12   4  15 237.863 276.274   1
 -12  -4  15 137.126 224.733   4
  12  -4 -15 213.710 302.635   3
 -12   4  14-125.497 258.954   1
 -12  -4  14-22.6971 255.783   4
  12  -4 -14-226.500 317.800   3
 -12   4  13 2144.95 478.738   1
 -12  -4  13 2446.45 547.281   4
  12  -4 -13 2183.17 602.669   3
 -12   4  12-195.754 282.092   1
 -12  -4  12 264.956 310.145   4
  12  -4 -12-92.9012 409.926   3
 -12  -4  11 17099.9 1374.07   4
  12  -4 -11 16235.9 1418.80   3
 -12   4  11 15879.1 1314.73   1
 -12  -4  10 768.825 402.520   4
 -12   4  10 960.812 360.557   1
  12  -4 -10 482.223 348.365   3
 -12  -4   9 1831.99 529.655   4
 -12   4   9 947.807 380.004   1
  12  -4  -9 629.552 393.300   3
 -12  -4   8 200.701 238.208   4
 -12   4   8 240.518 274.622   1
  12  -4  -8 96.5300 268.887   3
 -12  -4   7 206.863 267.247   4
 -12   4   7 655.621 192.828   1
  12  -4  -7 522.975 294.101   3
 -12  -4   6 3028.81 658.809   4
 -12   4   6 3451.63 573.093   1
  12  -4  -6 2580.53 605.884   3
 -12  -4   5 545.464 343.371   4
 -12   4   5 852.604 331.010   1
  12  -4  -5 796.453 409.986   3
 -12  -4   4 1325.97 453.017   4
  12  -4  -4 967.758 446.384   3
 -12  -4   3 3794.92 721.470   4
  12  -4  -3 4450.08 736.387   3
 -12  -4   2 177.513 248.089   4
  12  -4  -2 78.6650 287.843   3
 -12  -4   1 272.658 328.091   4
  12  -4  -1 219.216 362.021   3
 -12  -4   0-569.290 352.626   4
  12  -4   0 55.6768 350.045   3
 -12  -4  -1 5442.92 835.800   4
  12  -4   1 6114.85 881.439   3
 -12  -4  -2 1154.56 483.844   4
  12  -4   2 1608.12 483.499   3
 -12  -4  -3 8285.82 1087.40   4
  12  -4   3 8960.32 1053.77   3
 -12  -4  -4 5235.10 866.533   4
  12  -4   4 5371.75 926.290   3
 -12  -4  -5 379.103 359.272   4
  12  -4   5-99.4458 311.794   3
 -12  -4  -6 1236.43 492.467   4
  12  -4   6-46.4391 289.248   3
 -12  -4  -7 1194.35 534.268   4
  12  -4   7 2096.32 565.215   3
 -12  -4  -8 1367.18 480.504   4
  12  -4   8 945.133 453.158   3
  12  -4   9 5139.45 842.354   3
  12  -4  10 1430.12 579.936   3
  12  -4  11 1154.59 538.170   3
  12  -4  12-276.487 277.979   3
  12  -4  13 906.002 439.102   3
  12  -4  14 1853.99 671.364   3
  12  -4  15 18551.8 1607.44   3
  12  -4  16 3379.89 854.191   3
  12  -4  17 6170.71 987.965   3
  12  -4  18 1570.79 547.679   3
  12  -4  19-584.951 462.384   3
  12  -4  20 3841.94 814.017   3
  12  -4  21 2322.07 620.700   3
  12  -4  22 121.373 359.006   3
  12  -4  23 273.853 395.356   3
 -13   1  37 206.237 378.643   1
 -13  -1  36 9627.87 1120.42   1
 -13   1  36 11725.5 1365.48   1
 -13   1  35-76.1096 360.403   1
 -13  -1  35 456.553 449.697   1
 -13   1  34 6240.62 993.779   1
 -13  -1  34 7674.88 990.358   1
 -13   1  33 3059.83 746.329   1
 -13  -1  33 2899.98 657.696   1
 -13   1  32 1326.50 488.403   1
 -13  -1  32 1459.49 471.709   1
 -13   1  31 9678.64 1154.89   1
 -13  -1  31 9980.31 1080.19   1
 -13   1  30 4487.49 754.055   1
 -13  -1  30 3615.52 668.358   1
 -13   1  29-49.5204 272.151   1
 -13  -1  29 385.446 354.647   1
 -13   1  28 5594.40 850.509   1
 -13  -1  28 3381.90 613.761   1
 -13  -1  27 1079.41 402.234   1
 -13   1  27 1934.10 534.151   1
 -13  -1  26 1248.96 376.079   1
 -13   1  26 1427.15 474.882   1
 -13  -1  25 4856.92 720.846   1
 -13   1  25 4679.14 732.110   1
 -13   1  24 14618.1 1256.43   1
 -13  -1  24 14312.0 1202.77   1
 -13  -1  23 578.736 306.246   1
 -13   1  23 1135.18 451.338   1
 -13  -1  22 3449.58 580.944   1
 -13   1  22 3611.81 639.890   1
 -13   1  21 26015.5 1645.69   1
 -13  -1  21 28278.6 1594.44   1
 -13   1  20 94353.3 3060.23   1
 -13  -1  20 98941.2 2930.70   1
 -13   1  19 24472.6 1541.89   1
 -13  -1  19 20707.6 1323.08   1
  13  -1 -18 434.262 189.044   3
 -13   1  18 1079.45 382.289   1
 -13  -1  18 844.822 346.230   1
  13  -1 -17 861.897 223.689   3
 -13  -1  17 834.183 368.710   1
 -13   1  17 427.298 259.114   1
  13  -1 -16 55894.6 1688.83   3
 -13  -1  16 53145.4 2064.39   1
 -13   1  16 53560.3 2187.17   1
  13  -1 -15 6001.59 566.160   3
 -13  -1  15 4986.71 656.473   1
 -13   1  15 6573.37 793.703   1
  13  -1 -14 4861.49 486.138   3
 -13   1  14 4641.23 642.795   1
  13  -1 -13 30848.7 1233.02   3
 -13   1  13 26402.3 1474.66   1
  13   1 -12 20235.4 1176.57   2
  13  -1 -12 21214.0 1026.27   3
 -13   1  12 19230.9 1247.57   1
 -13   1  11 19744.4 1233.37   1
  13   1 -11 19481.2 1186.28   2
  13  -1 -11 20805.8 1025.06   3
  13  -1 -10 699.361 297.304   2
  13   1 -10 720.444 300.592   2
  13  -1 -10 651.652 220.986   3
  13   1 -10 493.271 84.7469   3
 -13   1  10 575.285 276.872   1
 -13   1   9 4311.61 569.143   1
  13  -1  -9 4219.65 560.400   2
  13   1  -9 4889.06 598.459   2
  13   1  -9 4544.83 267.834   3
  13  -1  -9 4012.78 462.389   3
  13   1  -8 6979.40 703.403   2
  13  -1  -8 6806.54 688.979   2
  13  -1  -8 7293.64 619.422   3
 -13   1   8 7718.68 742.850   1
  13   1  -8 7161.35 373.363   3
  13  -1  -7 7765.16 730.064   2
  13   1  -7 7273.14 711.397   2
  13  -1  -7 8206.48 646.447   3
 -13   1   7 7515.51 726.054   1
  13   1  -7 7373.56 412.155   3
  13  -1  -6 2866.84 451.049   2
  13   1  -6 3925.20 547.569   2
  13   1  -6 2990.43 283.023   3
  13  -1  -6 3274.58 438.165   3
  13  -1  -5 62.1810 237.242   2
  13   1  -5 467.112 327.069   2
  13  -1  -5 38.1407 156.855   3
  13   1  -5 50.0682 108.201   3
  13  -1  -4 64369.7 1989.60   2
  13   1  -4 62288.7 2010.49   2
  13  -1  -4 64234.1 1844.09   3
  13   1  -4 66439.4 1467.15   3
  13  -1  -3 22893.0 1192.55   2
  13   1  -3 22550.9 1207.93   2
  13  -1  -3 22765.6 1116.04   3
  13   1  -3 24865.9 953.227   3
  13  -1  -2 23479.8 1199.30   2
  13  -1  -2 24324.9 1175.46   3
  13   1  -2 23678.5 968.357   3
  13  -1  -1 23221.3 1204.47   2
  13  -1  -1 24238.2 1191.57   3
  13   1  -1 25191.6 1033.74   3
  13  -1   0 13473.1 911.771   3
  13   1   0 13350.8 769.377   3
  13  -1   1 5991.95 616.515   3
  13   1   1 6645.65 570.299   3
  13  -1   2 9148.81 782.674   3
  13   1   2 8426.28 668.418   3
  13  -1   3 24042.8 1251.70   3
  13   1   3 25310.6 1147.26   3
  13   1   4 2632.83 405.257   3
  13  -1   4 2605.56 468.377   3
  13  -1   5 5019.76 613.842   3
  13   1   5 5364.79 571.008   3
  13   1   6 3831.17 506.352   3
  13  -1   6 4213.52 578.972   3
  13   1   7 675.907 305.953   3
  13  -1   7 309.351 242.901   3
  13  -1   8 31910.0 1581.99   3
  13   1   8 32716.3 1477.12   3
  13   1   9 349.517 290.867   3
  13  -1   9 841.258 307.655   3
  13   1  10 1401.65 362.918   3
  13  -1  10 1306.44 408.536   3
  13  -1  11 8793.54 872.686   3
  13   1  11 8555.15 810.420   3
  13   1  12 1719.25 434.415   3
  13  -1  12 2645.78 551.868   3
  13  -1  13 19884.5 1349.59   3
  13   1  13 19478.2 1290.02   3
  13   1  14 3425.97 586.391   3
  13  -1  14 4531.82 703.087   3
  13  -1  15 10880.8 1051.64   3
  13   1  15 10409.5 973.320   3
  13   1  16 738.225 344.489   3
  13  -1  16 755.317 391.901   3
  13   1  17 4222.24 673.062   3
  13  -1  17 3835.23 657.348   3
  13   1  18 129.622 327.491   3
  13  -1  18-364.849 324.925   3
  13   1  19 7247.57 882.768   3
  13  -1  19 7763.75 915.519   3
  13   1  20 37.9255 297.653   3
  13  -1  20 295.123 261.089   3
  13   1  21-214.864 329.553   3
  13  -1  21-417.135 384.232   3
  13  -1  22 18572.2 1519.93   3
  13   1  22 20041.4 1543.49   3
  13   1  23 9459.69 1112.33   3
  13  -1  23 8836.82 1071.20   3
  13   1  24 2018.74 590.971   3
  13  -1  24 3783.81 753.319   3
  13   1  25 5566.16 871.990   3
  13  -1  25 8004.52 1076.59   3
  13   1  26 3048.04 703.154   3
  13  -1  26 3279.41 692.667   3
  13  -1  27 11077.8 1277.76   3
  13   1  27 10505.5 1232.54   3
  13   1  28 5809.76 913.078   3
  13  -1  28 5998.87 987.048   3
  13   1  29 570.067 462.696   3
  13  -1  29 186.990 403.714   3
  13   1  30-0.68813 311.830   3
  13  -1  30 132.517 311.646   3
  13   1  31 2987.53 715.926   3
  13  -1  31 2829.60 755.607   3
  13   1  32-773.821 621.722   3
  13  -1  32 497.945 495.851   3
  13  -1  33 4283.46 924.093   3
 -13   3  30 247.360 433.364   1
 -13   3  29 800.350 452.101   1
 -13   3  28 2970.61 695.507   1
 -13   3  27 7052.95 1051.21   1
 -13   3  26 6252.44 958.734   1
 -13   3  25 477.888 329.133   1
 -13   3  24 17.5679 383.136   1
 -13   3  23 12799.0 1316.68   1
 -13   3  22 15058.4 1420.03   1
  13  -3 -21 4239.78 722.399   3
 -13   3  21 5300.48 833.585   1
 -13   3  20 13805.7 1310.36   1
  13  -3 -20 14686.1 1262.75   3
  13  -3 -19 6128.07 847.302   3
 -13   3  19 6998.22 952.375   1
  13  -3 -18 2023.63 542.775   3
 -13   3  18 1625.68 494.246   1
  13  -3 -17-54.0224 315.025   3
 -13   3  17 498.883 300.235   1
 -13  -3  16 1649.23 354.987   4
  13  -3 -16 464.915 289.651   3
 -13   3  16 1206.63 425.281   1
 -13  -3  15 1187.45 326.044   4
  13  -3 -15 662.346 322.522   3
 -13   3  15 897.016 353.941   1
 -13  -3  14 307.500 222.467   4
  13  -3 -14 260.087 273.675   3
 -13  -3  13 357.648 252.019   4
  13  -3 -13 975.024 354.705   3
 -13   3  13 749.895 320.796   1
 -13  -3  12-288.592 317.877   4
  13  -3 -12-102.818 265.740   3
 -13   3  12-162.494 199.863   1
 -13  -3  11 6486.62 764.309   4
  13  -3 -11 8590.82 937.663   3
 -13   3  11 8061.19 867.517   1
 -13  -3  10 12531.0 1033.03   4
  13   3 -10 13012.5 954.203   2
  13  -3 -10 12497.4 1108.89   3
 -13   3  10 13870.6 1105.33   1
 -13  -3   9 14567.7 1141.00   4
  13   3  -9 13973.3 1019.44   2
  13  -3  -9 15706.8 1238.21   3
 -13   3   9 14028.3 1096.75   1
 -13  -3   8 18091.2 1272.51   4
  13   3  -8 17764.3 1115.31   2
  13  -3  -8 16635.5 1276.23   3
 -13   3   8 15977.6 1145.40   1
 -13  -3   7 13319.7 1111.72   4
  13  -3  -7 12958.2 1120.87   3
  13   3  -7 12666.7 936.613   2
 -13   3   7 12991.4 1027.76   1
 -13  -3   6 5447.12 757.651   4
  13   3  -6 4896.10 626.802   2
  13  -3  -6 5413.70 737.552   3
 -13   3   6 5300.42 672.682   1
 -13  -3   5 52929.7 2229.23   4
  13   3  -5 57475.3 1984.99   2
  13  -3  -5 55219.4 2290.64   3
 -13   3   5 57878.1 2082.42   1
 -13   3   4 1036.68 386.364   1
 -13  -3   4 362.951 294.600   4
  13   3  -4 1254.60 420.109   2
  13  -3  -4 765.876 456.605   3
 -13  -3   3 6032.73 819.524   4
  13  -3  -3 5597.60 599.857   2
  13   3  -3 4332.02 563.673   2
 -13   3   3 5671.41 634.858   1
  13  -3  -3 5538.36 735.769   3
 -13  -3   2-263.771 256.991   4
 -13   3   2 282.192 268.977   1
  13  -3  -2-9.65741 236.228   2
  13   3  -2-151.899 233.933   2
  13  -3  -2 67.8054 259.855   3
 -13  -3   1-120.571 300.119   4
 -13   3   1-12.2311 184.962   1
  13  -3  -1 711.910 356.929   2
  13   3  -1-133.044 277.584   2
  13  -3  -1 354.025 350.768   3
 -13   3   0 1424.55 346.809   1
  13  -3   0 1202.49 320.561   2
  13  -3   0 1549.40 461.108   3
  13  -3   1 579.437 274.760   2
 -13   3  -1 743.201 270.395   1
  13  -3   1 544.763 294.088   3
  13  -3   2 4191.21 520.117   2
 -13   3  -2 4481.65 521.346   1
  13  -3   2 3451.43 603.602   3
  13  -3   3 123.936 221.066   2
 -13   3  -3-185.279 205.775   1
  13  -3   3 359.301 311.555   3
  13  -3   4 2308.91 389.043   2
  13  -3   4 1677.62 472.721   3
 -13   3  -4 2419.22 382.838   1
  13  -3   5 2232.73 416.184   2
  13  -3   5 1900.64 483.418   3
 -13   3  -5 1937.17 335.943   1
  13  -3   6 663.038 291.238   3
  13  -3   7 1296.32 480.679   3
  13  -3   8 3647.86 657.125   3
  13  -3   9 457.044 350.480   3
  13  -3  10 1211.45 353.693   3
  13  -3  11 1936.88 500.055   3
  13  -3  12 759.947 445.506   3
  13  -3  13 748.367 381.180   3
  13  -3  14 1898.77 581.668   3
  13  -3  15 3682.86 773.879   3
  13  -3  16 6872.68 1032.24   3
  13  -3  17 10362.9 1192.69   3
  13  -3  18 10707.6 1259.70   3
  13  -3  19 940.811 475.818   3
  13  -3  20 1620.13 551.282   3
  13  -3  21 2346.09 644.823   3
  13  -3  22 3500.60 740.670   3
  13  -3  23 5131.92 867.070   3
  13  -3  24 326.548 358.331   3
  13  -3  25 280.054 337.010   3
  13  -3  26 1477.90 612.448   3
  13  -3  27 985.223 500.405   3
 -13  -5  13 103.832 328.319   4
 -13  -5  12 2289.46 656.301   4
 -13  -5  11 6022.32 1026.29   4
 -13  -5  10 1107.04 404.991   4
 -13  -5   9 4862.12 869.525   4
  13  -5  -9 5159.53 943.867   3
 -13  -5   8-416.240 349.748   4
  13  -5  -8-404.357 339.857   3
 -13  -5   7 3806.09 846.777   4
  13  -5  -7 3310.45 715.616   3
 -13  -5   6 3550.08 781.158   4
  13  -5  -6 2821.98 672.015   3
 -13  -5   5 8424.68 1189.26   4
  13  -5  -5 11720.7 1373.43   3
 -13  -5   4 5302.86 946.874   4
  13  -5  -4 5631.77 1056.53   3
 -13  -5   3 155.455 409.475   4
  13  -5  -3 271.591 505.294   3
 -13  -5   2 692.238 520.482   4
  13  -5  -2 499.446 433.319   3
 -13  -5   1 5151.29 950.077   4
  13  -5  -1 7218.59 1059.73   3
 -13  -5   0 181.779 413.779   4
  13  -5   0 1982.37 750.527   3
 -13  -5  -1 1164.38 488.379   4
  13  -5   1 2151.69 702.399   3
 -13  -5  -2-807.443 655.067   4
  13  -5   2-362.819 368.776   3
 -13  -5  -3 8156.69 1191.00   4
  13  -5   3 7278.66 1116.44   3
 -13  -5  -4-689.962 520.803   4
  13  -5   4 1374.84 711.782   3
 -13  -5  -5 1505.70 645.205   4
  13  -5   5 1462.49 617.891   3
 -14   0  38 3000.44 653.578   1
 -14   0  37-17.3298 358.835   1
 -14   0  36 23412.4 1854.24   1
 -14   0  35 861.436 481.053   1
 -14   0  34 24820.8 1849.11   1
 -14   0  33 701.076 443.953   1
 -14   0  32-124.187 260.892   1
 -14   0  31-410.234 302.378   1
 -14   0  30 2128.34 567.837   1
 -14   0  29 98.2730 243.420   1
 -14   0  28 2335.06 594.451   1
 -14   0  27-190.252 259.038   1
 -14   0  26 977.095 341.328   1
 -14   0  25 47.3425 217.866   1
 -14   0  24 4201.25 706.728   1
 -14   0  23-96.8212 275.759   1
 -14   0  22 33567.7 1852.60   1
 -14   0  21 161.378 255.445   1
 -14   0  20 16413.8 1277.11   1
 -14   0  19-160.129 258.759   1
 -14   0  18 45943.3 2054.41   1
 -14   0  17-170.833 216.545   1
  14   0 -16 1807.97 230.432   3
 -14   0  16 1048.39 373.199   1
 -14   0  15 60.2013 232.545   1
  14   0 -15 277.277 121.643   3
  14   0 -14 2045.43 253.935   3
 -14   0  14 2836.09 549.317   1
 -14   0  13 76.6609 190.289   1
  14   0 -13 142.372 90.6447   3
  14   0 -12 856.356 331.678   2
  14   0 -12 845.917 176.257   3
 -14   0  12 594.589 301.567   1
  14   0 -11 145.579 238.525   2
  14   0 -11 13.4422 124.152   3
  14   0 -10 18745.0 1187.13   2
  14   0 -10 20928.4 834.997   3
  14   0  -9 183.818 280.839   2
  14   0  -9 70.3094 133.565   3
  14   0  -8 86677.2 2491.43   2
  14   0  -8 94326.6 1847.12   3
  14   0  -7-329.437 282.394   2
  14   0  -7-54.0020 131.737   3
  14   0  -6 734.776 332.497   2
  14   0  -6 604.124 203.447   3
  14   0  -5 180.292 276.687   2
  14   0  -5 345.019 177.667   3
  14   0  -4 56552.3 1976.26   2
  14   0  -4 62195.9 1633.74   3
  14   0  -3 615.071 299.659   2
  14   0  -3 159.544 154.533   3
  14   0  -2 13062.9 951.733   2
  14   0  -2 13592.7 808.383   3
  14   0  -1 304.037 178.119   3
  14   0   0 5667.96 555.167   3
  14   0   1 26.0042 181.676   3
  14   0   2 44802.5 1616.31   3
  14   0   3 0.27315 218.308   3
  14   0   4 83234.0 2279.52   3
  14   0   5-53.4299 207.149   3
  14   0   6 12418.0 943.700   3
  14   0   7 204.742 226.717   3
  14   0   8 10130.0 887.962   3
  14   0   9 284.334 283.615   3
  14   0  10 8031.97 838.515   3
  14   0  11 545.390 292.842   3
  14   0  12 775.053 313.107   3
  14   0  13-181.363 227.431   3
  14   0  14 11218.4 1045.00   3
  14   0  15 60.7637 316.930   3
  14   0  16 30485.1 1759.35   3
  14   0  17-209.797 304.647   3
  14   0  18 267.289 307.160   3
  14   0  19-73.3689 309.837   3
  14   0  20 12170.0 1212.42   3
  14   0  21-439.078 410.245   3
  14   0  22 6337.31 932.834   3
  14   0  23-44.3340 302.254   3
  14   0  24 4908.97 830.002   3
  14   0  25 227.467 345.768   3
  14   0  26 28354.8 1997.80   3
  14   0  27 407.596 510.129   3
  14   0  28 35299.7 2256.33   3
  14   0  29-166.703 379.271   3
  14   0  30 1322.46 527.372   3
  14   0  31-379.577 436.944   3
  14   0  32 1228.58 563.750   3
 -14   2  33 4652.76 909.671   1
 -14   2  32 26153.3 2038.36   1
 -14   2  31 4269.15 836.827   1
 -14   2  30 1642.78 520.329   1
 -14   2  29 800.977 377.653   1
 -14  -2  28 3109.41 621.817   1
 -14   2  28 3922.74 790.166   1
 -14  -2  27 602.538 272.574   1
 -14   2  27 1842.76 604.511   1
 -14  -2  26 5647.13 777.114   1
 -14   2  26 6889.03 979.987   1
 -14   2  25 3753.95 734.040   1
 -14  -2  25 3950.36 668.297   1
 -14   2  24 318.276 311.975   1
 -14  -2  24 30.8297 250.970   1
 -14  -2  23 1895.17 487.837   1
 -14   2  23 2222.66 585.316   1
 -14  -2  22 660.109 302.593   1
 -14   2  22 436.490 332.584   1
  14  -2 -21 240.203 253.776   3
 -14  -2  21 225.378 272.154   1
 -14   2  21-7.79254 340.543   1
 -14  -2  20 6027.25 758.500   1
  14  -2 -20 7360.59 789.826   3
 -14   2  20 7465.80 937.265   1
  14  -2 -19-41.5509 201.926   3
 -14  -2  19-208.028 196.749   1
 -14   2  19-497.453 365.770   1
  14  -2 -18 16184.5 1150.34   3
 -14  -2  18 14826.8 1170.99   1
 -14   2  18 14340.4 1242.33   1
  14  -2 -17 10198.4 900.843   3
 -14   2  17 9322.34 1003.09   1
 -14   2  16 1153.97 357.282   1
  14  -2 -16 1458.65 398.010   3
  14  -2 -15 17935.8 1189.83   3
 -14   2  15 16583.5 1303.06   1
  14  -2 -14 13260.1 1013.55   3
 -14   2  14 10866.2 1040.93   1
 -14   2  13 1811.25 469.766   1
  14  -2 -13 2437.44 454.921   3
  14   2 -12 3572.36 573.849   2
 -14   2  12 3419.45 592.648   1
  14  -2 -12 4685.11 626.172   3
  14   2 -11 10893.5 906.025   2
  14  -2 -11 10143.0 873.468   3
 -14   2  11 10717.4 1000.35   1
  14   2 -10 1531.11 383.707   2
  14  -2 -10 1867.43 401.548   3
 -14   2  10 2075.39 454.359   1
  14   2  -9 1337.89 326.109   2
  14  -2  -9 1464.34 382.759   3
 -14   2   9 1324.53 381.143   1
  14  -2  -8 1432.16 361.194   2
  14   2  -8 718.617 313.223   2
  14  -2  -8 924.264 306.526   3
 -14   2   8 302.126 254.544   1
  14  -2  -7 26830.2 1355.95   2
  14   2  -7 25247.6 1355.17   2
  14  -2  -7 27232.1 1424.33   3
  14   2  -7 28332.7 854.443   3
 -14   2   7 24726.4 1398.48   1
  14  -2  -6 29967.8 1419.56   2
  14   2  -6 31369.9 1528.55   2
  14  -2  -6 30661.6 1523.04   3
  14   2  -6 32972.4 981.796   3
 -14   2   6 28170.1 1472.93   1
  14  -2  -5 16624.5 1069.02   2
  14   2  -5 18999.3 1195.20   2
  14  -2  -5 16450.3 1123.94   3
  14   2  -5 17205.9 758.300   3
 -14   2   5 17390.4 1159.42   1
 -14   2   4 26672.3 1405.89   1
  14  -2  -4 26968.6 1332.59   2
  14   2  -4 25726.9 1366.59   2
  14  -2  -4 26732.1 1438.13   3
  14   2  -4 27432.0 1001.36   3
 -14   2   3 30290.4 1464.97   1
  14  -2  -3 33827.0 1498.60   2
  14   2  -3 34078.4 1563.18   2
  14  -2  -3 34056.2 1622.91   3
  14   2  -3 33071.2 1145.46   3
  14   2  -2 2062.55 342.444   3
 -14   2   2 1587.92 399.303   1
  14  -2  -2 2858.48 479.941   2
  14   2  -2 1967.76 452.146   2
  14  -2  -2 2489.83 493.069   3
  14  -2  -1 10308.9 843.145   2
 -14   2   1 9661.39 870.757   1
  14  -2  -1 8521.38 837.414   3
  14   2  -1 8726.22 665.416   3
  14  -2   0 101909. 2549.05   2
 -14   2   0 104926. 2637.55   1
  14  -2   0 100417. 2821.36   3
  14   2   0 100752. 2261.07   3
  14  -2   1 24678.3 1281.95   2
  14  -2   1 23758.1 1403.90   3
 -14   2  -1 25512.0 1335.70   1
  14   2   1 24398.3 1157.01   3
  14  -2   2 1963.05 406.041   2
  14  -2   2 1651.20 421.083   3
  14  -2   3 133.144 200.976   3
  14  -2   4 6028.97 762.398   3
  14  -2   5 15248.7 1175.32   3
  14  -2   6 1624.99 523.049   3
  14  -2   7 45434.2 2066.76   3
  14  -2   8 16481.5 1290.21   3
  14  -2   9 5298.13 769.434   3
  14  -2  10 9856.51 1004.02   3
  14  -2  11 654.038 463.049   3
  14  -2  12 28891.9 1743.37   3
  14  -2  13 292.979 444.926   3
  14  -2  14 13841.3 1235.23   3
  14  -2  15 1062.99 433.218   3
  14  -2  16 685.844 410.092   3
  14  -2  17 1501.15 476.393   3
  14  -2  18 845.596 447.561   3
  14  -2  19 5633.65 887.451   3
  14  -2  20 5070.77 857.055   3
  14   2  21 6142.05 903.439   3
  14  -2  21 5231.14 865.512   3
  14   2  22 466.932 365.522   3
  14  -2  22-89.7738 368.611   3
  14   2  23 6362.68 962.829   3
  14  -2  23 6074.49 989.505   3
  14  -2  24 24788.3 1891.61   3
  14   2  24 22175.6 1782.69   3
  14   2  25 1314.18 575.687   3
  14  -2  25 1873.85 633.914   3
  14   2  26 3646.40 776.699   3
  14  -2  26 3451.11 764.128   3
  14   2  27 1449.16 572.131   3
  14  -2  27 294.647 307.399   3
  14   2  28 964.894 456.270   3
  14  -2  28 244.097 363.676   3
  14   2  29 1803.13 626.044   3
  14  -2  29 1997.39 644.796   3
 -14   4  24 3022.83 709.060   1
 -14   4  23-273.261 353.377   1
 -14   4  22 263.993 373.027   1
 -14   4  21 2262.68 635.078   1
  14  -4 -21 2026.92 553.895   3
 -14   4  20 1027.57 457.900   1
  14  -4 -20 1819.28 759.495   3
 -14   4  19 181.600 362.928   1
  14  -4 -19 135.862 290.967   3
 -14   4  18 194.555 328.950   1
  14  -4 -18 1052.40 437.403   3
  14  -4 -17 11071.6 1237.66   3
 -14   4  17 16217.6 1479.44   1
 -14   4  16 192.612 282.973   1
  14  -4 -16 257.556 363.674   3
  14  -4 -15 13503.0 1373.24   3
 -14   4  15 15521.8 1392.73   1
 -14  -4  14 6289.78 864.803   4
 -14   4  14 6126.16 878.188   1
  14  -4 -14 6480.17 975.678   3
 -14  -4  13 4156.41 695.081   4
 -14   4  13 2577.68 606.948   1
  14  -4 -13 4189.30 782.862   3
 -14  -4  12 358.579 255.501   4
 -14   4  12-64.6957 260.654   1
  14  -4 -12-86.3003 310.244   3
 -14   4  11 5087.71 771.953   1
  14  -4 -11 5708.36 863.387   3
 -14  -4  11 5566.80 829.929   4
 -14  -4  10 3197.83 668.054   4
 -14   4  10 4172.02 673.189   1
  14  -4 -10 3665.51 738.371   3
 -14  -4   9 521.548 349.429   4
 -14   4   9 353.932 267.487   1
  14  -4  -9 254.561 320.227   3
 -14  -4   8 5643.02 860.023   4
 -14   4   8 5399.99 735.169   1
  14  -4  -8 6211.88 920.830   3
 -14  -4   7 2259.48 582.458   4
 -14   4   7 2983.42 598.882   1
  14  -4  -7 3650.41 767.104   3
 -14  -4   6 1292.46 470.778   4
  14  -4  -6 1516.44 553.174   3
 -14  -4   5 9905.04 1134.28   4
  14  -4  -5 9255.58 1125.05   3
 -14  -4   4-3.43209 381.573   4
  14  -4  -4-639.374 449.122   3
 -14  -4   3 56846.5 2677.56   4
  14  -4  -3 49812.2 2496.56   3
 -14  -4   2 828.905 495.392   4
  14  -4  -2-39.1867 420.008   3
 -14  -4   1 6608.75 950.095   4
  14  -4  -1 5215.99 868.756   3
 -14  -4   0-7.81696 405.362   4
  14  -4   0 398.237 525.695   3
 -14  -4  -1 640.547 378.761   4
  14  -4   1 966.167 405.659   3
 -14  -4  -2 2474.06 640.659   4
  14  -4   2 1404.22 470.914   3
  14  -4   3 2021.67 630.605   3
  14  -4   4 3520.54 734.652   3
  14  -4   5-260.112 329.443   3
  14  -4   6-226.830 327.335   3
  14  -4   7 8663.48 1109.61   3
  14  -4   8 14590.9 1480.52   3
  14  -4   9 62489.6 2923.30   3
  14  -4  10 4455.89 1078.43   3
  14  -4  11 20394.0 1722.74   3
  14  -4  12 3940.40 943.349   3
  14  -4  13 14006.7 1464.43   3
  14  -4  14 1054.54 669.913   3
  14  -4  15 9700.01 1238.33   3
  14  -4  16 374.885 522.892   3
  14  -4  17 1369.73 597.288   3
  14  -4  18 289.437 349.738   3
  14  -4  19 2816.64 675.588   3
 -15  -1  37 2494.24 607.734   1
 -15  -1  36 1838.08 582.733   1
 -15   1  35 3236.60 765.036   1
 -15  -1  35 3145.61 667.123   1
 -15   1  34 2726.60 676.365   1
 -15  -1  34 3695.39 725.142   1
 -15   1  33 13906.4 1459.62   1
 -15  -1  33 13449.1 1311.00   1
 -15   1  32 17017.8 1584.24   1
 -15  -1  32 16625.8 1460.09   1
 -15   1  31 16218.0 1528.65   1
 -15  -1  31 16133.7 1426.49   1
 -15   1  30-327.195 427.213   1
 -15  -1  30 169.404 371.246   1
 -15  -1  29 3857.60 713.207   1
 -15   1  29 4811.13 845.665   1
 -15   1  28 11488.8 1243.09   1
 -15  -1  28 13067.9 1254.54   1
 -15  -1  27 950.893 410.438   1
 -15   1  27 414.412 303.726   1
 -15  -1  26 2513.22 566.592   1
 -15   1  26 2967.25 675.181   1
 -15   1  25 10803.4 1156.46   1
 -15  -1  25 9284.20 1041.61   1
 -15  -1  24 1410.80 412.019   1
 -15   1  24 1775.24 505.416   1
 -15   1  23 15126.6 1345.27   1
 -15  -1  23 17458.6 1367.12   1
 -15   1  22 17381.0 1440.13   1
 -15  -1  22 19034.7 1399.99   1
 -15   1  21 23412.1 1624.69   1
 -15  -1  21 20919.6 1457.33   1
 -15  -1  20 20720.2 1436.74   1
 -15   1  20 20626.1 1526.62   1
 -15  -1  19 18580.5 1346.22   1
  15  -1 -19 20104.7 1066.25   3
 -15   1  19 20231.9 1496.96   1
  15  -1 -18 13157.8 848.983   3
 -15  -1  18 12050.6 1088.01   1
 -15   1  18 12536.4 1158.89   1
 -15  -1  17-163.241 249.713   1
  15  -1 -17 228.634 187.004   3
 -15   1  17-2.30700 329.138   1
  15  -1 -16 49470.1 1629.86   3
 -15  -1  16 45329.3 2061.20   1
 -15   1  16 47364.1 2166.61   1
  15  -1 -15 8437.21 699.206   3
 -15   1  15 7581.39 885.922   1
  15  -1 -14 12558.3 840.659   3
 -15   1  14 10821.7 1030.25   1
  15   1 -13 18933.0 1259.70   2
  15  -1 -13 21275.3 1085.73   3
 -15   1  13 18809.1 1316.13   1
  15   1 -12 2944.87 527.167   2
  15  -1 -12 2496.89 393.584   3
 -15   1  12 1947.61 477.021   1
 -15   1  11 7831.37 841.172   1
  15  -1 -11 8134.06 822.312   2
  15   1 -11 6607.06 783.430   2
  15  -1 -11 7475.25 655.631   3
 -15   1  10 2759.16 510.703   1
  15  -1 -10 3688.88 584.687   2
  15   1 -10 2918.68 549.861   2
  15  -1 -10 3929.68 488.497   3
  15  -1  -9 5920.47 580.437   3
  15  -1  -9 5127.32 640.397   2
  15   1  -9 4813.85 644.482   2
  15   1  -9 5664.91 358.890   3
 -15   1   9 5537.16 694.298   1
  15  -1  -8 613.084 296.754   2
  15   1  -8-40.7253 307.045   2
  15  -1  -8 439.134 208.371   3
 -15   1   8-28.3710 202.848   1
  15   1  -8 372.088 124.173   3
 -15   1   7 12305.7 1025.91   1
  15  -1  -7 12949.6 1007.71   2
  15   1  -7 14631.8 1059.44   2
  15  -1  -7 12975.4 883.244   3
  15   1  -7 13798.1 639.020   3
  15  -1  -6 3371.73 531.036   2
  15   1  -6 4202.83 608.723   2
  15   1  -6 3726.49 360.425   3
  15  -1  -6 3747.69 498.466   3
  15  -1  -5 1153.45 365.582   2
  15   1  -5 1348.65 378.836   2
  15  -1  -5 634.293 255.810   3
  15   1  -5 1165.52 235.756   3
  15  -1  -4 64766.2 2169.19   2
  15   1  -4 62518.5 2169.98   2
  15  -1  -4 60568.1 1921.56   3
  15   1  -4 65920.3 1599.05   3
  15  -1  -3 245.197 315.885   2
  15   1  -3 474.902 317.846   2
  15  -1  -3 526.139 269.842   3
  15   1  -3 245.685 158.261   3
  15  -1  -2 22916.4 1284.78   2
  15  -1  -2 22083.3 1194.27   3
  15   1  -2 23474.3 1041.40   3
  15  -1  -1 2577.85 475.055   2
  15  -1  -1 2695.00 447.163   3
  15   1  -1 3356.69 429.059   3
  15  -1   0 12384.3 930.113   3
  15   1   0 12862.3 834.668   3
  15  -1   1 8400.95 787.041   3
  15   1   1 9849.75 740.092   3
  15  -1   2 18111.7 1148.35   3
  15   1   2 17351.6 1020.69   3
  15  -1   3 15644.3 1087.22   3
  15   1   3 16163.7 995.044   3
  15   1   4 1081.25 311.315   3
  15  -1   4 1200.32 372.320   3
  15  -1   5 7977.92 819.008   3
  15   1   5 7492.64 722.789   3
  15   1   6 2336.96 439.598   3
  15  -1   6 2289.18 488.558   3
  15  -1   7 13781.1 1082.66   3
  15   1   7 13342.6 986.110   3
  15   1   8 762.350 325.062   3
  15  -1   8 716.842 288.374   3
  15   1   9 3310.96 554.465   3
  15  -1   9 3707.41 608.110   3
  15  -1  10 16413.9 1247.82   3
  15   1  10 15654.4 1140.66   3
  15  -1  11 17017.8 1292.69   3
  15   1  11 15881.0 1178.18   3
  15  -1  12 17990.6 1348.97   3
  15   1  12 16657.2 1272.14   3
  15  -1  13 31901.5 1794.76   3
  15   1  13 35416.1 1791.68   3
  15   1  14 4529.04 705.502   3
  15  -1  14 6457.84 844.073   3
  15  -1  15 27494.9 1731.00   3
  15   1  15 27612.4 1648.99   3
  15   1  16 5389.23 786.439   3
  15  -1  16 4663.57 763.110   3
  15   1  17 3940.46 674.580   3
  15  -1  17 3907.39 719.824   3
  15   1  18 8318.25 987.382   3
  15  -1  18 7752.90 960.571   3
  15   1  19 310.315 306.412   3
  15  -1  19-36.7967 306.831   3
  15   1  20 388.845 408.724   3
  15  -1  20 27.2681 375.173   3
  15   1  21-512.855 456.717   3
  15  -1  21 354.203 313.308   3
  15  -1  22 32397.6 2073.70   3
  15   1  22 28041.3 1878.39   3
  15   1  23 6247.93 951.857   3
  15  -1  23 5299.33 884.939   3
  15   1  24 7999.58 1097.24   3
  15  -1  24 10494.6 1259.58   3
  15  -1  25 34477.5 2224.86   3
  15   1  25 34873.8 2198.51   3
  15   1  26-233.293 376.687   3
  15  -1  26 435.311 459.107   3
  15   1  27 2393.65 679.064   3
  15  -1  27 3127.65 774.525   3
  15   1  28 7876.48 1108.61   3
  15  -1  28 7266.38 1095.96   3
  15   1  29-191.261 360.101   3
  15  -1  29 54.2750 384.267   3
  15   1  30 5988.91 1008.51   3
  15  -1  30 5826.72 1007.37   3
 -15   3  28-91.2111 401.964   1
 -15   3  27 6564.45 1081.60   1
 -15   3  26 5820.08 986.400   1
 -15   3  25-445.221 503.276   1
 -15   3  24 19180.5 1685.35   1
 -15   3  23 3413.02 721.598   1
  15  -3 -22 345.801 375.548   3
 -15   3  22 913.592 454.736   1
  15  -3 -21 6558.20 915.195   3
 -15   3  21 6727.58 975.461   1
 -15   3  20 14095.3 1380.96   1
  15  -3 -20 12055.5 1164.93   3
 -15  -3  19 168.057 302.108   1
 -15   3  19-484.043 335.552   1
  15  -3 -18 408.344 310.698   3
 -15   3  18 1235.21 387.767   1
  15  -3 -17 1382.23 452.747   3
 -15   3  17 1340.71 455.287   1
  15  -3 -16-49.7917 282.553   3
 -15   3  16 89.9452 372.319   1
  15  -3 -15 4506.64 729.598   3
 -15   3  15 4558.52 741.378   1
  15  -3 -14 4274.66 708.234   3
 -15   3  14 3541.38 657.726   1
  15  -3 -13 555.011 357.675   3
 -15   3  13 696.222 411.551   1
  15  -3 -12 11662.5 1124.58   3
 -15   3  12 12558.5 1146.10   1
  15  -3 -11 3332.73 656.737   3
 -15   3  11 3218.80 618.116   1
  15   3 -10 477.289 269.351   2
  15  -3 -10 289.718 322.197   3
 -15   3  10 307.666 260.135   1
  15   3  -9 7391.79 799.909   2
  15  -3  -9 6053.28 826.550   3
 -15   3   9 6642.85 824.991   1
 -15   3   8 2708.47 543.165   1
  15   3  -8 2289.50 470.573   2
  15  -3  -8 2485.54 561.420   3
 -15   3   7 770.514 361.283   1
  15   3  -7 42.9995 299.524   2
  15  -3  -7 468.595 362.170   3
  15   3  -6 14546.2 1106.01   2
  15  -3  -6 15923.4 1271.77   3
 -15   3   6 14105.8 1126.66   1
 -15   3   5 1474.18 408.051   1
  15   3  -5 514.551 290.217   2
  15  -3  -5 1031.17 397.659   3
 -15   3   4 337.002 209.682   1
  15  -3  -4 176.484 286.051   2
  15   3  -4-232.203 244.695   2
  15  -3  -4-252.499 266.211   3
  15  -3  -3-306.869 213.888   2
 -15   3   3 14.8540 200.539   1
  15   3  -3-199.940 240.904   2
  15  -3  -3-55.3248 256.807   3
  15  -3  -2 2391.16 471.357   2
 -15   3   2 2809.11 510.500   1
  15   3  -2 2974.27 535.823   2
  15  -3  -2 2183.09 517.484   3
  15  -3  -1-327.072 214.660   2
  15   3  -1 208.639 284.631   2
 -15   3   1-275.349 203.420   1
  15  -3  -1 201.054 317.270   3
  15  -3   0 3209.75 517.992   2
  15   3   0 2377.90 498.218   2
 -15   3   0 3287.46 510.690   1
  15  -3   0 2658.98 598.839   3
  15  -3   1-153.633 229.587   2
  15  -3   1 121.372 240.671   3
 -15   3  -1 175.553 221.469   1
  15  -3   2 7442.19 739.258   2
  15  -3   2 6438.91 863.838   3
 -15   3  -2 7441.67 722.375   1
  15  -3   3 459.410 264.278   2
  15  -3   3 699.290 380.173   3
 -15   3  -3 525.832 245.509   1
  15  -3   4-25.2966 207.261   2
  15  -3   4 283.658 295.818   3
 -15   3  -4 418.122 255.654   1
  15  -3   5 8420.03 792.771   2
  15  -3   5 6669.77 930.729   3
  15  -3   6 10486.9 1125.84   3
  15  -3   7 1287.84 517.280   3
  15  -3   8 24213.0 1688.44   3
  15  -3   9 94.9029 471.988   3
  15  -3  10 302.148 282.518   3
  15  -3  11 2835.25 655.317   3
  15  -3  12 316.804 390.445   3
  15  -3  13 1429.71 530.937   3
  15  -3  14 3869.70 726.660   3
  15  -3  15 1634.41 620.559   3
  15  -3  16 326.577 382.586   3
  15  -3  17 5060.81 936.530   3
  15  -3  18 4325.04 837.378   3
  15  -3  19 2451.36 676.603   3
  15  -3  20 17336.8 1629.47   3
  15  -3  21 406.337 502.546   3
  15  -3  22 967.962 536.897   3
  15  -3  23 1975.88 748.942   3
  15  -3  24 199.790 338.867   3
 -15  -5  11 574.323 312.552   4
 -15  -5  10-154.917 349.014   4
 -15  -5   9 3554.18 746.159   4
 -15  -5   8 1081.99 515.122   4
 -15  -5   7 1587.98 574.808   4
 -15  -5   6-313.867 414.178   4
 -15  -5   5 226.655 348.145   4
 -15  -5   4 6090.16 1022.73   4
 -15  -5   3 2113.80 585.014   4
 -15  -5   2 3553.98 816.340   4
 -16   0  36 642.118 360.236   1
 -16   0  35 405.378 400.209   1
 -16   0  34 14145.8 1459.30   1
 -16   0  33-197.763 415.408   1
 -16   0  32 634.754 367.753   1
 -16   0  31 452.851 367.445   1
 -16   0  30 1912.81 545.512   1
 -16   0  29-162.927 312.654   1
 -16   0  28 725.933 396.235   1
 -16   0  27 335.132 414.999   1
 -16   0  26 24178.3 1752.76   1
 -16   0  25-95.9652 320.335   1
 -16   0  24 13687.9 1286.28   1
 -16   0  23-467.542 371.580   1
 -16   0  22 520.565 315.969   1
 -16   0  21 118.510 359.293   1
 -16   0  20 42481.6 2161.31   1
 -16   0  19 133.794 262.594   1
 -16   0  18 2381.78 536.879   1
 -16   0  17 215.024 290.517   1
 -16   0  16 770.943 335.006   1
 -16   0  15-38.5481 230.902   1
 -16   0  14 22446.4 1482.79   1
 -16   0  13-88.5263 220.019   1
  16   0 -13-44.3717 341.115   2
  16   0 -13-101.386 144.990   3
  16   0 -12 17734.5 1244.73   2
  16   0 -12 19502.1 848.524   3
  16   0 -11-389.551 384.011   2
  16   0 -11-64.6106 122.932   3
  16   0 -10 40219.9 1845.62   2
  16   0 -10 44586.3 1330.77   3
  16   0  -9 162.898 283.320   2
  16   0  -9 82.4293 127.561   3
  16   0  -8 20776.7 1323.92   2
  16   0  -8 22053.7 984.560   3
  16   0  -7-394.128 289.918   2
  16   0  -7 238.549 177.403   3
  16   0  -6 4964.46 501.665   3
  16   0  -6 5364.71 685.992   2
  16   0  -5 171.796 241.286   2
  16   0  -5 126.736 163.224   3
  16   0  -4 5863.30 570.167   3
  16   0  -4 5603.39 702.816   2
  16   0  -3 79.0882 253.795   2
  16   0  -3 50.5319 171.069   3
  16   0  -2 19281.9 1238.50   2
  16   0  -2 20625.1 1074.35   3
  16   0  -1 18.0593 157.955   3
  16   0   0 12902.7 883.123   3
  16   0   1 334.298 225.315   3
  16   0   2 19498.0 1140.07   3
  16   0   3-214.164 238.363   3
  16   0   4 55913.3 1994.44   3
  16   0   5-171.677 210.381   3
  16   0   6 9681.49 908.780   3
  16   0   7 254.776 250.602   3
  16   0   8 3153.03 525.587   3
  16   0   9 413.492 275.042   3
  16   0  10 307.542 279.043   3
  16   0  11 19.1993 237.703   3
  16   0  12 5024.89 736.505   3
  16   0  13-37.9169 228.764   3
  16   0  14 351.477 255.969   3
  16   0  15 413.402 419.866   3
  16   0  16 50018.3 2359.95   3
  16   0  17 678.581 405.274   3
  16   0  18 7711.01 969.982   3
  16   0  19 1665.27 567.027   3
  16   0  20 68.1273 331.489   3
  16   0  21-4.72398 302.590   3
  16   0  22-138.223 287.963   3
  16   0  23 4.39417 309.427   3
  16   0  24 3709.16 722.534   3
  16   0  25-51.3319 429.385   3
  16   0  26 2011.42 551.207   3
  16   0  27-970.297 551.410   3
  16   0  28 1537.76 552.345   3
  16   0  29-152.875 460.812   3
 -16   2  31 2878.79 701.587   1
 -16   2  30 11146.1 1297.51   1
 -16   2  29-367.334 533.840   1
 -16  -2  28 1714.40 521.634   1
 -16   2  28 3141.53 653.443   1
 -16  -2  27 47.4856 227.264   1
 -16   2  27-133.323 342.850   1
 -16   2  26 3783.61 785.461   1
 -16  -2  26 4058.10 741.327   1
 -16   2  25 7205.61 1022.96   1
 -16  -2  25 7122.36 921.640   1
 -16  -2  24-172.425 245.370   1
 -16   2  24-186.451 334.023   1
 -16   2  23 11880.6 1240.24   1
 -16  -2  23 10479.3 1066.39   1
  16  -2 -22 3533.15 598.463   3
 -16  -2  22 3769.94 652.376   1
 -16   2  22 3374.27 707.500   1
  16  -2 -21 2901.60 571.383   3
 -16   2  21 2578.81 641.000   1
 -16  -2  21 1360.22 431.169   1
  16  -2 -20 946.968 317.825   3
 -16  -2  20 513.377 205.890   1
 -16   2  20 1357.84 473.513   1
  16  -2 -19 31121.0 1630.66   3
 -16   2  19 31918.9 1964.55   1
  16  -2 -18 34607.6 1687.68   3
 -16   2  18 32797.8 1963.21   1
 -16   2  17 25.4542 319.763   1
  16  -2 -17 672.904 354.814   3
  16  -2 -16 30366.2 1584.66   3
 -16   2  16 28807.6 1797.43   1
 -16   2  15 2577.35 564.536   1
  16  -2 -15 2937.38 532.580   3
 -16   2  14 152.669 295.929   1
  16  -2 -14 1282.82 366.532   3
  16   2 -13 7218.74 797.258   2
  16  -2 -13 7460.87 798.595   3
 -16   2  13 9045.08 958.542   1
  16   2 -12 11081.2 982.691   2
  16  -2 -12 12150.4 1004.09   3
 -16   2  12 10435.9 1057.23   1
  16   2 -11 4559.16 708.257   2
  16  -2 -11 3953.81 598.467   3
 -16   2  11 4091.35 654.489   1
  16   2 -10-47.9653 296.706   2
  16  -2 -10 213.515 249.771   3
 -16   2  10 88.9231 319.449   1
  16  -2  -9 382.653 241.087   2
  16   2  -9 758.075 343.904   2
  16  -2  -9 1048.53 356.248   3
 -16   2   9 581.776 290.618   1
  16  -2  -8 13710.1 1066.80   2
  16   2  -8 12146.4 1033.66   2
  16  -2  -8 13038.1 1043.79   3
 -16   2   8 14269.3 1161.92   1
  16  -2  -7 22802.9 1350.32   2
  16   2  -7 22223.9 1392.42   2
  16  -2  -7 20333.1 1314.17   3
 -16   2   7 21039.7 1404.09   1
  16  -2  -6 67533.4 2302.35   2
  16   2  -6 65500.9 2360.93   2
  16  -2  -6 67130.0 2351.24   3
 -16   2   6 65588.4 2392.12   1
 -16   2   5 11330.1 1023.65   1
  16  -2  -5 10461.2 959.090   2
  16   2  -5 11397.8 1006.98   2
  16  -2  -5 11327.4 982.557   3
 -16   2   4 7537.92 817.095   1
  16  -2  -4 8831.08 874.691   2
  16   2  -4 9546.13 926.831   2
  16  -2  -4 7979.90 843.742   3
 -16   2   3 14170.4 1106.43   1
  16  -2  -3 16338.7 1135.86   2
  16   2  -3 14595.7 1105.99   2
  16  -2  -3 12562.5 1052.55   3
  16   2  -3 14842.7 822.747   3
  16  -2  -2 16168.2 1133.16   2
 -16   2   2 18094.2 1222.78   1
  16   2  -2 15656.4 1152.75   2
  16  -2  -2 15956.0 1177.73   3
  16   2  -2 16446.8 898.235   3
  16  -2  -1 8357.37 837.674   2
  16   2  -1 8814.29 903.873   2
  16  -2  -1 7711.01 838.851   3
 -16   2   1 8276.08 872.402   1
  16   2  -1 8504.76 682.887   3
  16  -2   0 47148.9 1891.88   2
  16  -2   0 45700.5 2005.15   3
  16   2   0 46751.2 1603.01   3
 -16   2   0 45163.0 1889.11   1
  16  -2   1 10197.3 906.837   2
  16  -2   1 10067.4 983.307   3
  16   2   1 9713.09 765.995   3
  16   2   2-92.5893 224.323   3
  16  -2   2 62.7274 279.825   2
  16  -2   2 90.8488 279.256   3
  16   2   3-8.35867 215.318   3
  16  -2   3 906.806 331.708   3
  16   2   4 321.222 225.703   3
  16  -2   4 524.421 289.262   3
  16   2   5-33.4753 266.003   3
  16  -2   5 175.238 227.149   3
  16   2   6 4693.66 626.543   3
  16  -2   6 4424.83 697.911   3
  16   2   7 220.139 215.464   3
  16  -2   7 587.081 424.214   3
  16  -2   8 10494.0 1073.47   3
  16   2   8 9665.78 898.315   3
  16   2   9-47.6770 234.921   3
  16  -2   9-344.073 312.984   3
  16   2  10 1822.55 486.329   3
  16  -2  10 2540.54 559.103   3
  16   2  11 415.337 318.825   3
  16  -2  11 324.282 369.245   3
  16  -2  12 11886.6 1180.50   3
  16   2  12 11180.8 1069.56   3
  16   2  13 1108.89 404.372   3
  16  -2  13 1255.77 443.078   3
  16   2  14 237.239 283.025   3
  16  -2  14 253.974 339.275   3
  16   2  15 5788.40 842.885   3
  16  -2  15 4923.45 828.254   3
  16   2  16 4098.50 698.627   3
  16  -2  16 3072.33 710.261   3
  16   2  17-267.870 329.227   3
  16  -2  17 196.955 355.152   3
  16   2  18 2895.40 653.083   3
  16  -2  18 2829.77 670.345   3
  16   2  19 298.362 368.563   3
  16  -2  19 193.021 313.589   3
  16   2  20 8591.89 1084.96   3
  16  -2  20 8397.38 1105.97   3
  16   2  21 6700.94 988.583   3
  16  -2  21 7909.44 1093.90   3
  16  -2  22 12435.4 1376.37   3
  16   2  22 13874.6 1391.34   3
  16   2  23 1879.36 558.384   3
  16  -2  23 2301.31 687.630   3
  16   2  24 4028.52 844.161   3
  16  -2  24 5614.06 973.748   3
  16   2  25-84.9971 377.262   3
  16  -2  25 1008.22 555.219   3
  16   2  26 7218.13 1087.66   3
  16  -2  26 8032.80 1164.85   3
  16   2  27 982.857 527.419   3
 -16   4  22 2309.43 661.111   1
  16  -4 -22 2067.14 624.119   3
 -16   4  21-87.4708 525.533   1
  16  -4 -21-320.805 421.482   3
 -16   4  20-430.283 447.223   1
  16  -4 -20-8.02768 366.567   3
 -16   4  19 1962.29 596.826   1
  16  -4 -19 2482.60 693.601   3
 -16   4  18 3235.09 704.210   1
  16  -4 -18 2834.20 672.576   3
 -16   4  17 2528.98 550.515   1
  16  -4 -17 2479.13 590.522   3
 -16   4  16 219.475 311.444   1
  16  -4 -16-587.055 440.052   3
 -16   4  15 12110.8 1246.68   1
  16  -4 -15 9975.18 1190.25   3
  16  -4 -14 133.015 488.446   3
 -16   4  14 237.618 368.132   1
  16  -4 -13 2769.42 606.721   3
 -16   4  13 2801.66 642.206   1
  16  -4 -12-306.143 469.569   3
 -16   4  12 537.818 337.994   1
  16  -4 -11 327.763 473.644   3
 -16   4  11 380.797 309.114   1
  16  -4 -10 2319.92 564.468   3
 -16   4  10 2262.68 536.238   1
  16  -4  -9 1117.75 433.902   3
 -16   4   9 1111.95 403.758   1
  16  -4  -8-292.980 375.440   3
  16  -4  -7 1632.68 521.768   3
  16  -4  -6 6060.56 917.211   3
  16  -4  -5-554.644 309.540   3
  16  -4  -4 3227.62 707.405   3
  16  -4  -3 24563.3 1853.48   3
  16  -4  -2 11879.3 1299.13   3
  16  -4  -1 14538.7 1431.19   3
  16  -4   0-320.729 595.363   3
  16  -4   1 1306.19 492.742   3
  16  -4   2-170.213 355.663   3
  16  -4   3 2779.81 709.622   3
  16  -4   4 1316.00 553.553   3
  16  -4   5 1454.69 657.035   3
  16  -4   6 7939.15 1094.15   3
  16  -4   7 2179.27 732.719   3
  16  -4   8 1866.75 702.781   3
  16  -4   9 6728.45 1023.27   3
  16  -4  10 11970.1 1418.33   3
  16  -4  11 9492.01 1382.10   3
  16  -4  12 8298.98 1232.03   3
  16  -4  13-326.736 374.140   3
  16  -4  14 262.755 353.008   3
 -17  -1  36-84.2928 316.173   1
 -17  -1  35 1304.64 564.511   1
 -17  -1  34 4999.53 873.522   1
 -17  -1  33-85.1765 376.139   1
 -17   1  32 18533.1 1717.26   1
 -17  -1  32 16855.9 1539.84   1
 -17   1  31 8224.28 1161.44   1
 -17  -1  31 8527.42 1097.59   1
 -17  -1  30 3745.83 772.010   1
 -17   1  30 1339.79 509.799   1
 -17   1  29 13300.4 1415.27   1
 -17  -1  29 13213.8 1349.09   1
 -17  -1  28 8910.51 1082.49   1
 -17   1  28 10235.8 1205.21   1
 -17  -1  27 4071.45 799.932   1
 -17   1  27 3639.60 753.663   1
 -17  -1  26 1346.43 436.491   1
 -17   1  26 1164.59 464.671   1
 -17   1  25 2702.38 641.340   1
 -17  -1  25 3307.02 678.827   1
 -17   1  24-46.5999 467.648   1
 -17  -1  24 444.516 382.365   1
 -17  -1  23 1604.42 552.405   1
 -17   1  23 181.411 327.703   1
 -17   1  22 3682.08 679.298   1
 -17  -1  22 2114.14 531.230   1
 -17   1  21-179.806 351.090   1
 -17  -1  21 505.362 360.779   1
 -17   1  20 363.811 403.286   1
 -17  -1  20 1.01252 248.585   1
 -17  -1  19 7331.72 900.656   1
 -17   1  19 8500.74 1002.26   1
 -17  -1  18 10058.1 1070.54   1
 -17   1  18 10583.5 1126.45   1
 -17  -1  17 2603.95 555.533   1
 -17   1  17 3109.33 586.327   1
 -17   1  16 3874.26 690.768   1
  17  -1 -16 4524.37 520.856   3
 -17  -1  16 4091.39 688.978   1
 -17   1  15 314.412 235.729   1
  17  -1 -15-30.1360 170.737   3
  17   1 -14 16960.5 1284.45   2
  17  -1 -14 20689.7 1116.34   3
 -17   1  14 18352.6 1408.88   1
  17   1 -13 1378.26 393.839   2
 -17   1  13 1040.95 362.971   1
  17  -1 -12 1049.20 413.601   2
  17   1 -12 1022.62 348.144   2
  17  -1 -12 1295.89 302.263   3
 -17   1  12 1569.68 473.580   1
 -17   1  11 806.392 351.595   1
  17  -1 -11 412.322 263.886   2
  17   1 -11 170.893 271.092   2
  17  -1 -11 646.458 185.182   3
  17  -1 -10 589.713 282.916   2
  17   1 -10 966.371 347.286   2
  17  -1 -10 483.329 230.398   3
 -17   1  10 1011.75 377.913   1
 -17   1   9 1592.97 420.907   1
  17  -1  -9 1353.81 409.081   2
  17   1  -9 2035.90 470.602   2
  17  -1  -9 1523.85 357.693   3
 -17   1   8 988.391 334.826   1
  17  -1  -8 445.458 313.375   2
  17   1  -8 7.32962 328.748   2
  17  -1  -8 1171.92 286.178   3
  17  -1  -7 352.717 265.341   2
  17   1  -7 233.391 282.866   2
  17  -1  -7-5.15950 232.962   3
  17  -1  -6 2043.75 452.953   2
  17   1  -6 2014.45 445.945   2
  17  -1  -6 2564.46 463.598   3
  17   1  -6 2691.14 346.878   3
  17  -1  -5 13474.8 1090.06   2
  17   1  -5 13296.8 1101.65   2
  17  -1  -5 13420.8 963.690   3
  17   1  -5 13232.5 758.030   3
  17  -1  -4 778.112 363.496   2
  17   1  -4 969.043 360.008   2
  17  -1  -4 542.475 332.908   3
  17   1  -4 751.505 231.060   3
  17  -1  -3 13435.9 1072.87   2
  17   1  -3 13254.6 1089.90   2
  17  -1  -3 11829.5 921.336   3
  17   1  -3 13324.4 816.954   3
  17  -1  -2 16809.5 1177.29   2
  17   1  -2 15560.9 1175.05   2
  17  -1  -2 17146.5 1129.38   3
  17   1  -2 18922.6 995.195   3
  17  -1  -1 4447.84 656.773   2
  17  -1  -1 3170.27 540.901   3
  17   1  -1 3455.41 454.808   3
  17  -1   0 32207.2 1627.29   2
  17  -1   0 30811.4 1560.43   3
  17   1   0 31273.5 1369.98   3
  17  -1   1 10200.1 922.538   3
  17   1   1 10439.9 832.345   3
  17  -1   2 4365.55 616.424   3
  17   1   2 4485.96 577.684   3
  17  -1   3 155.565 261.519   3
  17   1   3-29.0628 237.187   3
  17  -1   4 773.847 376.353   3
  17   1   4 53.4840 278.150   3
  17  -1   5 34281.0 1738.83   3
  17   1   5 34086.6 1596.02   3
  17   1   6 3659.71 568.088   3
  17  -1   6 4396.70 686.621   3
  17   1   7 2185.80 446.377   3
  17  -1   7 2341.50 542.191   3
  17   1   8 158.214 303.561   3
  17  -1   8 0.43757 241.405   3
  17  -1   9 14840.2 1261.33   3
  17   1   9 15758.5 1215.17   3
  17  -1  10 59433.7 2452.31   3
  17   1  10 58396.9 2297.47   3
  17   1  11 2201.98 542.681   3
  17  -1  11 1988.97 577.629   3
  17   1  12 2247.68 529.499   3
  17  -1  12 1875.12 509.878   3
  17   1  13-565.962 325.510   3
  17  -1  13 603.698 280.633   3
  17   1  14 7986.45 936.747   3
  17  -1  14 7588.73 942.264   3
  17   1  15 110.797 290.202   3
  17  -1  15-94.5705 260.458   3
  17   1  16 2367.87 585.288   3
  17  -1  16 1979.15 559.052   3
  17   1  17 4169.76 724.380   3
  17  -1  17 4256.45 806.926   3
  17   1  18 3209.86 633.155   3
  17  -1  18 2117.48 538.532   3
  17   1  19 4328.12 796.035   3
  17  -1  19 3642.67 761.642   3
  17   1  20 1064.49 476.584   3
  17  -1  20-76.3514 321.417   3
  17   1  21-474.510 386.229   3
  17  -1  21 76.5387 366.981   3
  17  -1  22 9920.89 1237.05   3
  17   1  22 10181.5 1227.61   3
  17   1  23 6467.61 998.060   3
  17  -1  23 5386.14 944.983   3
  17  -1  24 11661.3 1338.78   3
  17   1  24 11862.9 1330.77   3
  17   1  25-353.002 406.339   3
  17  -1  25-313.686 342.303   3
  17   1  26 10416.7 1321.21   3
  17  -1  26 10047.5 1273.53   3
  17   1  27 702.125 463.529   3
  17  -1  27 1249.15 428.586   3
 -17   3  25 5280.35 909.683   1
 -17   3  24 21744.3 1816.53   1
  17  -3 -23 424.650 461.438   3
 -17   3  23-467.727 568.153   1
  17  -3 -22 2315.37 589.171   3
 -17   3  22 1726.19 505.978   1
  17  -3 -21-27.2988 250.232   3
 -17   3  21 1114.73 475.388   1
  17  -3 -20 1159.06 477.844   3
 -17   3  20 1867.41 580.030   1
  17  -3 -19 294.328 337.681   3
 -17   3  19 3.66667 314.442   1
  17  -3 -18 1490.09 478.298   3
 -17   3  18 1087.77 509.458   1
  17  -3 -17-184.801 361.191   3
 -17   3  17 523.932 408.033   1
  17  -3 -16 4392.06 735.184   3
 -17   3  16 5354.19 825.228   1
  17  -3 -15 6255.58 855.626   3
 -17   3  15 5518.23 843.237   1
  17  -3 -14 653.656 380.134   3
 -17   3  14 677.797 381.271   1
  17  -3 -13 1278.57 410.556   3
 -17   3  13 1307.95 521.137   1
  17  -3 -12 21418.0 1546.85   3
 -17   3  12 24781.7 1688.92   1
  17   3 -11 966.347 380.128   2
  17  -3 -11 1096.94 419.160   3
 -17   3  11 2053.26 515.502   1
  17   3 -10 14333.6 1180.17   2
  17  -3 -10 13990.2 1256.89   3
 -17   3  10 13926.5 1240.10   1
 -17   3   9 629.824 347.978   1
  17   3  -9 496.622 477.547   2
  17  -3  -9 659.202 373.496   3
 -17   3   8 198.290 268.182   1
  17  -3  -8 172.705 311.473   3
  17  -3  -7 7717.61 971.604   3
  17   3  -7 7727.99 879.056   2
 -17   3   7 7875.63 893.790   1
 -17   3   6 161.045 213.916   1
  17   3  -6 798.590 344.952   2
  17  -3  -6 933.302 421.713   3
  17  -3  -5 1430.86 360.983   2
 -17   3   5 1782.72 485.206   1
  17   3  -5 963.438 355.136   2
  17  -3  -5 431.483 289.644   3
  17  -3  -4 4494.25 632.103   2
  17   3  -4 3158.06 586.366   2
 -17   3   4 3562.66 585.023   1
  17  -3  -4 4080.85 715.390   3
  17  -3  -3 397.068 274.078   2
  17   3  -3 1052.52 381.492   2
 -17   3   3 706.585 364.265   1
  17  -3  -3 326.745 315.697   3
  17  -3  -2 273.813 260.704   2
  17   3  -2 261.981 298.062   2
  17  -3  -2 143.760 281.593   3
 -17   3   2 478.535 323.351   1
  17  -3  -1 16788.4 1183.37   2
  17   3  -1 19301.3 1388.69   2
  17  -3  -1 17897.1 1419.83   3
 -17   3   1 17382.5 1236.29   1
  17  -3   0 11919.7 978.101   2
  17   3   0 12304.9 1165.36   2
  17  -3   0 11624.3 1190.36   3
 -17   3   0 11788.5 1019.32   1
  17  -3   1 546.490 356.132   2
  17   3   1 1412.00 635.409   2
  17  -3   1 911.816 502.131   3
 -17   3  -1 1001.05 408.967   1
  17  -3   2 33871.2 2024.61   3
 -17   3  -2 32337.6 1616.85   1
 -17   3  -3 1632.97 433.356   1
  17  -3   3 1435.46 536.600   3
  17  -3   4 488.592 409.848   3
  17  -3   5 1390.90 466.253   3
  17  -3   6 167.065 357.115   3
  17  -3   7 1294.95 479.469   3
  17  -3   8 646.867 362.327   3
  17  -3   9 384.085 353.232   3
  17  -3  10 917.028 479.255   3
  17  -3  11 1370.58 594.642   3
  17  -3  12 5777.87 1010.59   3
  17  -3  13 13685.6 1437.36   3
  17  -3  14 13316.2 1460.05   3
  17  -3  15 1114.63 653.175   3
  17  -3  16 6538.17 1071.98   3
  17  -3  17 6846.42 1077.06   3
  17  -3  18 2076.95 717.035   3
  17  -3  19 103.850 358.494   3
  17   3  20 609.064 323.050   3
  17  -3  20 744.443 472.478   3
  17   3  21 347.950 382.864   3
  17   3  22-614.161 626.338   3
 -18   0  33 332.344 360.260   1
 -18   0  32 1513.61 592.012   1
 -18   0  31-348.388 445.340   1
 -18   0  30-16.2308 419.297   1
 -18   0  29-546.915 288.480   1
 -18   0  28 5129.84 896.226   1
 -18   0  27 314.426 324.832   1
 -18   0  26 44223.9 2447.78   1
 -18   0  25 33.7664 369.353   1
 -18   0  24 613.924 365.377   1
 -18   0  23-48.9056 350.072   1
 -18   0  22 8371.76 1053.65   1
 -18   0  21-167.309 292.634   1
 -18   0  20 2186.85 576.565   1
 -18   0  19 19.7844 242.673   1
 -18   0  18-189.617 299.226   1
 -18   0  17 241.906 239.737   1
 -18   0  16 231.829 266.300   1
 -18   0  15 401.225 344.364   1
 -18   0  14 47008.7 2254.80   1
 -18   0  13 135.737 309.428   1
  18   0 -13 549.262 411.114   2
  18   0 -12 32126.9 1765.61   2
  18   0 -11 235.196 312.922   2
  18   0 -10 9724.81 986.108   2
  18   0 -10 8438.81 633.453   3
  18   0  -9 129.415 309.200   2
  18   0  -9-101.178 170.145   3
  18   0  -8 5454.53 540.988   3
  18   0  -8 5990.32 798.966   2
  18   0  -7 608.460 315.018   2
  18   0  -7-216.642 212.650   3
  18   0  -6 743.532 456.067   2
  18   0  -6 853.557 256.364   3
  18   0  -5 13.7320 338.195   2
  18   0  -5 419.153 170.097   3
  18   0  -4 535.835 293.008   2
  18   0  -4 667.413 238.025   3
  18   0  -3 619.654 403.861   2
  18   0  -3-61.1643 202.573   3
  18   0  -2 24537.0 1506.36   2
  18   0  -2 22634.1 1207.58   3
  18   0  -1 223.229 372.125   2
  18   0  -1 51.4431 229.780   3
  18   0   0 45226.7 1772.92   3
  18   0   1 293.234 314.162   3
  18   0   2 23192.6 1311.05   3
  18   0   3 229.648 281.698   3
  18   0   4 54142.2 2083.24   3
  18   0   5 62.6154 232.028   3
  18   0   6 17375.5 1231.94   3
  18   0   7-147.529 274.751   3
  18   0   8 179.863 297.973   3
  18   0   9 149.154 265.867   3
  18   0  10 12475.0 1130.09   3
  18   0  11-335.025 346.780   3
  18   0  12 21661.8 1523.27   3
  18   0  13-412.225 313.750   3
  18   0  14 4352.16 734.037   3
  18   0  15 168.098 348.524   3
  18   0  16 2472.31 605.001   3
  18   0  17-549.605 305.938   3
  18   0  18 57463.1 2723.80   3
  18   0  19-195.634 419.649   3
  18   0  20 1809.74 653.426   3
  18   0  21-72.0989 336.556   3
  18   0  22-69.6139 321.668   3
  18   0  23 320.849 371.603   3
  18   0  24 12510.2 1402.37   3
  18   0  25-89.6812 476.532   3
  18   0  26 10986.4 1374.32   3
 -18  -2  29 2355.55 609.515   1
 -18  -2  28 4925.31 830.547   1
 -18   2  28 4736.92 882.728   1
 -18   2  27 9152.44 1194.70   1
 -18  -2  27 6983.67 965.224   1
 -18   2  26-211.690 406.067   1
 -18  -2  26 821.524 305.307   1
 -18  -2  25 274.449 235.937   1
 -18   2  25-382.434 457.374   1
 -18  -2  24 515.477 255.171   1
 -18   2  24 1309.52 444.411   1
 -18  -2  23 8139.46 993.632   1
 -18   2  23 9094.80 1146.62   1
 -18  -2  22 18632.1 1501.97   1
 -18   2  22 16933.3 1538.73   1
 -18  -2  21 650.979 278.615   1
 -18   2  21 1003.70 478.721   1
 -18   2  20 1201.58 494.730   1
 -18  -2  20 1499.14 485.604   1
 -18  -2  19 9110.22 1119.48   1
 -18   2  19 9497.31 1205.27   1
  18  -2 -18 62644.4 2352.05   3
 -18   2  18 53604.5 2626.32   1
  18  -2 -17 12466.9 1065.36   3
 -18   2  17 11141.4 1216.28   1
  18  -2 -16 32066.0 1693.63   3
 -18   2  16 29526.2 1916.91   1
  18  -2 -15 3791.18 629.078   3
 -18   2  15 4558.03 793.238   1
  18  -2 -14 601.478 352.627   3
 -18   2  14-49.9223 329.948   1
  18   2 -13 6250.53 804.265   2
  18  -2 -13 5782.67 742.645   3
 -18   2  13 5595.75 835.377   1
  18   2 -12 8722.77 964.612   2
  18  -2 -12 8000.75 871.195   3
 -18   2  12 7376.14 912.865   1
  18   2 -11 15191.2 1224.35   2
  18  -2 -11 15416.9 1174.50   3
 -18   2  11 15121.4 1330.66   1
 -18   2  10 2268.16 543.719   1
  18   2 -10 2752.44 557.002   2
  18  -2 -10 2508.19 550.545   3
  18  -2  -9 13435.3 1122.77   2
  18   2  -9 14849.4 1240.84   2
  18  -2  -9 13418.7 1109.46   3
 -18   2   9 12824.2 1182.45   1
  18  -2  -8 774.113 388.690   2
 -18   2   8 268.891 223.938   1
  18   2  -8 806.288 434.783   2
  18  -2  -8-101.629 258.086   3
  18  -2  -7 196.222 310.900   2
  18   2  -7-32.6866 293.581   2
 -18   2   7 589.751 307.944   1
  18  -2  -7-1.23992 239.275   3
 -18   2   6 13092.3 1156.31   1
  18  -2  -6 13035.5 1080.06   2
  18   2  -6 12576.9 1127.63   2
  18  -2  -6 13218.5 1110.66   3
 -18   2   5 7710.24 879.152   1
  18  -2  -5 8454.37 881.666   2
  18   2  -5 7734.33 898.257   2
  18  -2  -5 7104.15 803.529   3
 -18   2   4 7760.11 884.060   1
  18  -2  -4 9388.03 945.362   2
  18  -2  -4 7909.69 881.118   3
  18   2  -4 7045.16 851.115   2
  18  -2  -3 1485.22 433.900   2
  18   2  -3 1071.79 461.200   2
 -18   2   3 772.323 330.786   1
  18  -2  -3 1700.57 451.641   3
  18  -2  -2 68.5042 325.986   2
  18   2  -2-100.847 338.936   2
  18  -2  -2 50.8688 257.161   3
 -18   2   2-204.458 272.875   1
  18  -2  -1 12684.5 1079.86   2
  18   2  -1 11187.3 1071.71   2
  18  -2  -1 9428.22 976.099   3
 -18   2   1 9655.12 959.344   1
  18   2   0 2819.76 453.288   3
  18  -2   0 3521.30 619.151   2
  18  -2   0 4165.80 688.630   3
 -18   2   0 3454.26 644.734   1
  18  -2   1 19064.2 1306.72   2
  18  -2   1 17689.3 1347.68   3
  18   2   1 19721.1 1136.68   3
  18   2   2 309.730 188.019   3
  18  -2   2 641.929 404.491   2
  18  -2   2 48.2074 242.570   3
  18   2   3 555.148 218.594   3
  18  -2   3 1240.83 441.628   2
  18  -2   3 1138.05 410.733   3
  18  -2   4 4994.19 770.764   3
  18   2   4 6267.19 726.325   3
  18   2   5 1683.96 386.722   3
  18  -2   5 1256.65 443.533   3
  18   2   6 174.203 224.904   3
  18  -2   6-192.931 336.093   3
  18   2   7 1074.08 338.886   3
  18  -2   7 989.990 457.503   3
  18   2   8 2809.28 508.187   3
  18  -2   8 1916.06 587.629   3
  18   2   9-186.090 273.297   3
  18  -2   9 279.076 410.892   3
  18  -2  10 14221.9 1337.53   3
  18   2  10 15115.7 1224.20   3
  18   2  11 1253.97 419.340   3
  18  -2  11 435.224 357.546   3
  18   2  12 3536.48 675.933   3
  18  -2  12 2562.84 636.527   3
  18   2  13 2569.18 563.304   3
  18  -2  13 2725.33 675.086   3
  18   2  14-184.103 270.153   3
  18  -2  14-129.320 342.018   3
  18  -2  15 9199.61 1156.90   3
  18   2  15 12171.2 1254.59   3
  18   2  16 535.962 437.757   3
  18  -2  16 569.111 360.370   3
  18   2  17 6729.10 959.518   3
  18  -2  17 7787.02 1107.92   3
  18   2  18 484.620 297.492   3
  18  -2  18 1075.18 553.092   3
  18   2  19-246.826 402.174   3
  18  -2  19 802.314 473.416   3
  18   2  20 5404.13 912.541   3
  18  -2  20 4633.73 907.922   3
  18   2  21 426.262 322.467   3
  18  -2  21-180.830 398.462   3
  18  -2  22 16548.4 1630.77   3
  18   2  22 15843.6 1530.48   3
  18   2  23 2362.46 716.780   3
  18  -2  23 1423.77 587.527   3
  18   2  24-1418.58 555.706   3
  18  -4 -21 8320.77 1122.49   3
  18  -4 -20 1305.05 594.625   3
 -18   4  19 9736.31 1281.13   1
  18  -4 -19 6909.49 1074.09   3
  18  -4 -18 4996.13 895.119   3
 -18   4  18 6124.56 961.993   1
  18  -4 -17 459.455 442.100   3
 -18   4  17 91.1388 331.081   1
  18  -4 -16-312.734 408.575   3
 -18   4  16 90.6103 294.709   1
  18  -4 -15 5659.72 935.250   3
 -18   4  15 3726.18 757.219   1
  18  -4 -14 7459.84 1106.60   3
 -18   4  14 6270.03 914.536   1
  18  -4 -13 6533.43 1030.52   3
 -18   4  13 5245.20 824.662   1
  18  -4 -12 1822.12 554.554   3
 -18   4  12 2962.07 714.768   1
  18  -4 -11 591.694 485.428   3
 -18   4  11 336.997 377.019   1
  18  -4 -10 796.283 493.099   3
  18  -4  -9 491.691 381.544   3
  18  -4  -8 1003.12 452.229   3
  18  -4  -7 6659.47 1027.96   3
  18  -4  -6 1859.48 609.380   3
  18  -4  -5 3250.48 760.888   3
  18  -4  -4 4670.30 868.152   3
  18  -4  -3 1035.82 517.446   3
  18  -4  -2 1477.36 543.866   3
  18  -4  -1 3103.13 696.156   3
  18  -4   0-393.836 471.137   3
  18  -4   1 1469.10 524.650   3
  18  -4   2 133.472 467.059   3
  18  -4   3 3539.13 737.060   3
  18  -4   4 3929.53 961.155   3
  18  -4   5 11404.2 1387.23   3
  18  -4   6 341.809 608.967   3
  18  -4   7 6192.43 1019.62   3
 -19  -1  32 2490.40 656.583   1
 -19  -1  31 3003.76 744.088   1
 -19  -1  30 208.439 311.517   1
 -19  -1  29 3360.46 783.687   1
 -19   1  29 2977.30 711.471   1
 -19  -1  28 2098.54 596.167   1
 -19   1  28 1591.08 489.721   1
 -19  -1  27 1097.92 401.759   1
 -19   1  27 2091.56 637.321   1
 -19   1  26 4609.01 822.887   1
 -19  -1  26 5019.60 864.565   1
 -19   1  25 1597.07 469.007   1
 -19  -1  25 1358.21 430.829   1
 -19   1  24 7352.24 1054.80   1
 -19  -1  24 8781.79 1131.30   1
 -19  -1  23 455.755 351.092   1
 -19   1  23 868.342 534.259   1
 -19   1  22 1297.81 486.617   1
 -19  -1  22 1463.70 424.309   1
 -19   1  21 7452.03 1026.54   1
 -19  -1  21 6926.82 980.086   1
 -19  -1  20 13646.7 1333.44   1
 -19   1  20 11782.5 1287.07   1
 -19  -1  19 1395.43 516.399   1
 -19   1  19 131.786 270.601   1
 -19  -1  18 8346.45 1034.60   1
 -19   1  18 6981.31 976.492   1
 -19   1  17 3404.88 669.859   1
 -19  -1  17 2633.67 641.539   1
 -19   1  16 5534.94 854.541   1
 -19   1  15 18927.6 1510.62   1
  19   1 -14 21186.7 1508.18   2
 -19   1  14 21709.4 1613.32   1
  19   1 -13 4254.61 798.890   2
 -19   1  13 3803.93 696.800   1
  19  -1 -12 2274.49 506.836   2
  19   1 -12 3239.77 647.091   2
  19  -1 -12 2492.96 437.982   3
 -19   1  12 2118.12 579.575   1
  19  -1 -11 8986.03 981.589   2
  19  -1 -11 7923.76 751.627   3
 -19   1  11 6293.93 869.515   1
  19   1 -11 7366.79 913.351   2
  19  -1 -10 9028.31 806.401   3
  19  -1 -10 7096.26 880.483   2
  19   1 -10 7527.21 918.881   2
 -19   1  10 6142.34 842.896   1
  19  -1  -9 12190.9 1120.83   2
  19   1  -9 11232.9 1090.32   2
  19  -1  -9 10419.7 884.990   3
 -19   1   9 8860.39 1005.30   1
  19  -1  -8 7943.68 937.669   2
  19  -1  -8 6538.25 715.298   3
  19   1  -8 6416.01 870.107   2
 -19   1   8 6433.56 876.752   1
  19  -1  -7 156.956 263.315   2
  19   1  -7-346.145 371.916   2
  19  -1  -7 483.614 265.991   3
  19  -1  -6 6962.28 749.049   3
  19  -1  -6 7048.62 828.233   2
  19   1  -6 5636.20 828.203   2
  19  -1  -5 24399.2 1537.65   2
  19   1  -5 23590.5 1556.44   2
  19  -1  -5 24618.2 1374.96   3
  19  -1  -4 8667.15 958.050   2
  19   1  -4 8599.93 951.948   2
  19  -1  -4 8534.83 841.348   3
  19  -1  -3 38264.4 1921.82   2
  19   1  -3 35579.6 1876.33   2
  19  -1  -3 36743.0 1707.04   3
  19   1  -3 37780.1 1459.82   3
  19  -1  -2 51692.9 2222.51   2
  19   1  -2 52455.3 2266.84   2
  19  -1  -2 47970.9 1977.80   3
  19   1  -2 52291.8 1766.55   3
  19  -1  -1 33598.6 1808.83   2
  19   1  -1 31926.1 1755.29   2
  19  -1  -1 32371.5 1653.46   3
  19   1  -1 34512.5 1480.30   3
  19  -1   0 3941.54 700.549   2
  19  -1   0 3915.47 618.685   3
  19   1   0 3636.61 500.681   3
  19  -1   1 1789.84 499.550   2
  19  -1   1 1138.91 387.734   3
  19   1   1 1362.52 337.384   3
  19  -1   2 39286.5 1884.51   3
  19   1   2 37305.8 1643.80   3
  19  -1   3 595.714 354.136   3
  19   1   3 220.542 287.548   3
  19  -1   4 9396.30 978.351   3
  19   1   4 9606.37 898.662   3
  19   1   5 6850.51 767.292   3
  19  -1   5 6625.13 828.032   3
  19  -1   6 10140.5 1041.56   3
  19   1   6 11793.5 1023.25   3
  19  -1   7 9900.24 1049.81   3
  19   1   7 8944.76 903.684   3
  19  -1   8 46.5308 363.025   3
  19   1   8 508.251 372.452   3
  19  -1   9 11071.2 1090.46   3
  19   1   9 11258.1 1098.94   3
  19  -1  10 1953.87 524.550   3
  19   1  10 1820.52 459.599   3
  19  -1  11 6529.03 896.732   3
  19   1  11 6519.96 853.658   3
  19   1  12 602.837 334.504   3
  19  -1  12 913.509 369.713   3
  19   1  13 352.087 294.067   3
  19  -1  13 1183.58 456.806   3
  19   1  14 1873.11 524.399   3
  19  -1  14 789.529 393.559   3
  19   1  15 604.823 380.404   3
  19  -1  15 613.433 391.840   3
  19   1  16 6000.11 912.530   3
  19  -1  16 6327.49 967.855   3
  19   1  17-152.841 316.599   3
  19  -1  17 250.473 414.559   3
  19   1  18 5606.98 928.597   3
  19  -1  18 4895.44 912.345   3
  19   1  19 1389.91 583.832   3
  19  -1  19 1907.04 610.484   3
  19   1  20 10026.8 1221.67   3
  19  -1  20 10972.7 1313.31   3
  19   1  21 529.265 417.534   3
  19  -1  21 1038.27 522.714   3
  19   1  22-232.486 466.208   3
  19  -1  22 240.697 402.258   3
  19   1  23 6629.95 1041.67   3
  19  -1  23 6793.54 1068.88   3
  19   1  24 2726.65 735.880   3
  19  -1  24 3037.02 741.805   3
 -19   3  22 13614.8 1460.69   1
 -19   3  21 384.983 421.606   1
 -19   3  20 818.309 394.258   1
  19  -3 -19 1198.83 419.820   3
 -19   3  19 1347.34 420.343   1
  19  -3 -18-234.563 386.171   3
 -19   3  18-96.0692 336.595   1
  19  -3 -17 1917.40 559.609   3
 -19   3  17 1542.33 480.061   1
  19  -3 -16 1546.67 521.645   3
 -19   3  16 2340.90 672.304   1
  19  -3 -15 203.917 283.821   3
 -19   3  15 504.066 345.618   1
  19  -3 -14-216.074 299.715   3
 -19   3  14 240.322 325.641   1
  19  -3 -13 11445.8 1182.99   3
 -19   3  13 14424.2 1381.55   1
 -19   3  12 2954.43 712.169   1
  19  -3 -12 2921.67 660.585   3
 -19   3  11 4937.19 841.680   1
  19   3 -11 6131.17 883.840   2
  19  -3 -11 6110.82 903.216   3
  19   3 -10 13703.8 1311.41   2
  19  -3 -10 14311.8 1322.44   3
 -19   3  10 13234.6 1244.35   1
 -19   3   9 628.529 382.022   1
  19   3  -9 931.637 696.134   2
  19  -3  -9 628.473 427.647   3
 -19   3   8 867.653 285.419   1
  19   3  -8 962.654 466.998   2
  19  -3  -8 1511.26 509.211   3
 -19   3   7 2907.83 647.738   1
  19   3  -7 4576.32 775.861   2
  19  -3  -7 2568.93 600.773   3
  19   3  -6 122.975 377.808   2
 -19   3   6 603.602 366.160   1
  19  -3  -6 1064.41 400.943   3
  19  -3  -5 66.3949 327.548   2
  19   3  -5 329.178 430.632   2
 -19   3   5 74.2108 232.176   1
  19  -3  -5 251.829 312.738   3
  19   3  -4 2174.57 551.887   2
  19  -3  -4 2771.26 637.229   3
 -19   3   4 2850.34 618.486   1
  19   3  -3 1730.88 581.736   2
  19  -3  -3 2282.69 597.594   3
 -19   3   3 2288.60 576.182   1
  19   3  -2 9858.37 1064.32   2
  19  -3  -2 8528.50 1043.96   3
 -19   3   2 10482.8 1056.49   1
  19   3  -1 1754.37 489.805   2
  19  -3  -1 2781.91 720.148   3
 -19   3   1 2511.88 610.795   1
  19   3   0 6161.03 862.278   2
  19  -3   0 6813.27 964.947   3
 -19   3   0 6352.27 838.632   1
 -19   3  -1 7003.51 827.835   1
  19  -3   1 9383.69 1138.09   3
  19   3   1 8995.15 1006.37   2
  19   3   2 16963.7 1385.61   2
  19  -3   2 18040.8 1553.93   3
  19  -3   3 1360.91 586.194   3
  19  -3   4 5433.53 920.457   3
  19  -3   5 4686.67 833.177   3
  19  -3   6 1031.19 536.058   3
  19  -3   7 727.658 456.808   3
  19  -3   8 788.950 523.121   3
  19   3   9 436.637 362.793   3
  19  -3   9 750.027 482.518   3
  19   3  10 7344.76 904.718   3
  19  -3  10 6733.82 1039.32   3
  19   3  11-54.0376 320.077   3
  19  -3  11 1352.10 630.354   3
  19   3  12 163.619 306.345   3
  19  -3  12 1966.33 701.193   3
  19  -3  13 8824.53 1240.70   3
  19   3  13 10690.9 1126.88   3
  19  -3  14 10482.5 1310.39   3
  19   3  14 11809.1 1225.27   3
  19   3  15 1101.53 399.154   3
  19  -3  15 2446.83 824.686   3
  19   3  16 8127.50 1056.10   3
  19   3  17 339.888 337.633   3
  19   3  18-435.635 295.661   3
  19   3  19 728.649 448.746   3
  19   3  20 601.331 376.441   3
 -20   0  29 970.230 597.597   1
 -20   0  28 472.648 471.093   1
 -20   0  27-68.7657 405.718   1
 -20   0  26 24335.7 1943.64   1
 -20   0  25-151.784 288.829   1
 -20   0  24 23290.3 1848.91   1
 -20   0  23 530.765 428.112   1
 -20   0  22 2826.90 692.634   1
 -20   0  21-210.926 297.640   1
 -20   0  20 4564.55 832.340   1
 -20   0  19 510.104 278.156   1
 -20   0  18-176.489 327.304   1
 -20   0  17-13.2708 244.254   1
 -20   0  16 458.716 297.660   1
 -20   0  15 3.37932 292.295   1
  20   0 -14 3926.49 658.295   2
 -20   0  14 3335.03 682.609   1
 -20   0  13-284.792 359.774   1
  20   0 -13-1351.20 486.894   2
  20   0 -12 5542.78 826.959   2
  20   0 -11 531.983 330.839   2
  20   0 -10 8093.87 917.157   2
  20   0  -9-212.999 319.728   2
  20   0  -8 464.634 299.442   2
  20   0  -7-359.464 340.741   2
  20   0  -6-349.748 313.699   2
  20   0  -6 400.423 203.488   3
  20   0  -5-773.765 412.416   2
  20   0  -5-66.6036 185.980   3
  20   0  -4 77.9837 321.196   2
  20   0  -4 766.215 263.375   3
  20   0  -3 561.678 390.998   2
  20   0  -3 734.359 286.747   3
  20   0  -2 5569.07 774.565   2
  20   0  -2 5449.62 634.973   3
  20   0  -1 576.017 394.311   2
  20   0  -1-112.271 199.777   3
  20   0   0 4856.33 763.336   2
  20   0   0 4431.30 623.781   3
  20   0   1 293.309 308.748   3
  20   0   2 18787.2 1257.08   3
  20   0   3 342.110 232.403   3
  20   0   4 5023.85 697.751   3
  20   0   5 126.959 254.052   3
  20   0   6-138.950 242.020   3
  20   0   7 308.152 305.932   3
  20   0   8 433.367 339.925   3
  20   0   9 1122.44 444.308   3
  20   0  10-283.552 271.376   3
  20   0  11 42.6180 361.940   3
  20   0  12 18965.1 1503.35   3
  20   0  13 48.0160 408.876   3
  20   0  14 27879.9 1847.39   3
  20   0  15-508.671 388.388   3
  20   0  16 185.883 330.363   3
  20   0  17 226.161 392.020   3
  20   0  18 9642.00 1214.10   3
  20   0  19 434.328 358.161   3
  20   0  20 663.451 481.392   3
  20   0  21 1222.58 580.856   3
  20   0  22 698.890 350.504   3
  20   0  23 240.340 351.075   3
 -20  -2  29 3925.47 850.386   1
 -20  -2  28 2417.39 686.012   1
 -20  -2  27 1824.31 495.502   1
 -20  -2  26-641.370 499.554   1
 -20  -2  25 4808.04 858.121   1
 -20  -2  24 364.293 432.360   1
 -20   2  24 790.048 493.021   1
 -20  -2  23 2701.79 672.473   1
 -20   2  23 3668.15 811.928   1
 -20  -2  22 3637.47 733.593   1
 -20   2  22 5630.71 921.286   1
 -20  -2  21 11215.7 1294.42   1
 -20   2  21 12340.0 1362.66   1
 -20   2  20 679.338 512.814   1
 -20  -2  20 110.539 323.084   1
 -20   2  19 386.554 418.212   1
 -20  -2  19 971.363 475.280   1
 -20   2  18 3082.24 708.083   1
 -20   2  17-96.2874 364.911   1
 -20   2  16 1662.98 541.558   1
 -20   2  15 5558.97 877.924   1
  20  -2 -14 49.1767 258.932   3
 -20   2  14 262.983 334.259   1
  20   2 -13-193.601 326.454   2
  20  -2 -13 332.386 264.177   3
 -20   2  13 819.365 422.081   1
  20   2 -12 2010.67 537.166   2
  20  -2 -12 2435.32 480.438   3
 -20   2  12 3371.02 729.974   1
  20   2 -11 4202.26 758.455   2
  20  -2 -11 4284.99 650.068   3
 -20   2  11 4746.22 831.563   1
 -20   2  10 384.134 340.078   1
  20  -2 -10-260.439 340.154   2
  20   2 -10 918.279 482.562   2
  20  -2 -10 569.130 336.770   3
 -20   2   9 4224.02 772.759   1
  20  -2  -9 4428.39 685.764   2
  20   2  -9 6824.54 919.280   2
  20  -2  -9 5458.58 747.872   3
  20  -2  -8 12467.7 1155.98   2
  20   2  -8 12024.3 1195.27   2
  20  -2  -8 11424.5 1070.06   3
 -20   2   8 12011.5 1188.52   1
  20  -2  -7 5542.28 847.517   2
  20   2  -7 5204.52 818.936   2
 -20   2   7 4859.66 793.721   1
  20  -2  -7 4048.52 638.209   3
  20  -2  -6 421.080 328.156   2
  20   2  -6 177.226 425.760   2
  20  -2  -6 130.081 307.096   3
 -20   2   6 1052.29 391.115   1
  20  -2  -5 1024.72 347.750   2
  20   2  -5 2061.94 611.307   2
  20  -2  -5 1845.98 470.263   3
 -20   2   5 1255.24 476.455   1
 -20   2   4 2048.73 516.389   1
  20  -2  -4 1332.66 415.613   2
  20   2  -4 2272.95 574.888   2
  20  -2  -4 1952.07 505.815   3
  20  -2  -3-607.938 387.553   2
  20   2  -3 180.300 309.396   2
 -20   2   3-216.207 317.329   1
  20  -2  -3 390.841 251.058   3
  20  -2  -2-582.239 349.387   2
  20   2  -2-312.809 379.309   2
  20  -2  -2-309.762 340.895   3
 -20   2   2 238.186 271.463   1
  20  -2  -1 9657.45 1020.69   2
  20   2  -1 12084.6 1167.46   2
  20  -2  -1 10427.5 1076.72   3
 -20   2   1 10093.2 1056.89   1
  20  -2   0 266.039 412.745   2
  20   2   0 259.810 458.217   2
  20  -2   0 556.264 355.017   3
 -20   2   0 370.314 370.213   1
  20  -2   1-291.988 315.718   2
  20   2   1 163.764 330.058   2
  20  -2   1-430.106 359.415   3
  20  -2   2-338.412 362.659   2
  20  -2   2 718.582 375.346   3
  20  -2   3 13154.6 1177.27   2
  20  -2   3 10260.5 1131.37   3
  20  -2   4 20356.0 1502.43   2
  20  -2   4 18955.4 1510.41   3
  20   2   5 1131.26 327.093   3
  20  -2   5 2033.04 548.444   2
  20  -2   5 2059.85 575.358   3
  20   2   6 3267.18 544.565   3
  20  -2   6 3239.00 685.405   3
  20   2   7 3186.39 620.107   3
  20  -2   7 1979.37 590.319   3
  20   2   8 3192.32 602.936   3
  20  -2   8 3732.27 762.011   3
  20   2   9 1441.01 440.149   3
  20  -2   9 2045.26 651.020   3
  20  -2  10 11425.3 1289.22   3
  20   2  10 13185.0 1257.96   3
  20   2  11 2019.47 501.097   3
  20  -2  11 1379.74 604.156   3
  20   2  12 1308.09 442.357   3
  20  -2  12 1254.12 520.601   3
  20   2  13 152.850 305.445   3
  20  -2  13-319.120 385.678   3
  20   2  14 494.390 294.229   3
  20  -2  14 1165.64 520.588   3
  20  -2  15 10115.5 1280.40   3
  20   2  15 12386.4 1256.75   3
  20   2  16 5002.98 871.266   3
  20  -2  16 5430.81 1055.22   3
  20   2  17 5536.03 900.280   3
  20  -2  17 7654.64 1160.14   3
  20   2  18 9452.59 1164.50   3
  20  -2  18 9094.08 1274.54   3
  20   2  19-366.105 441.973   3
  20  -2  19-292.532 363.421   3
  20   2  20 2353.02 707.127   3
  20   2  21 604.083 374.482   3
 -20   4  16 1390.53 610.783   1
 -20   4  15 425.985 287.133   1
 -20   4  14 2437.85 688.407   1
  20  -4 -12-399.896 341.297   3
  20  -4 -11 2798.17 721.654   3
  20  -4 -10-282.100 521.645   3
  20  -4  -9 583.301 454.675   3
  20  -4  -8 362.436 482.704   3
  20  -4  -7 7277.00 1071.61   3
  20  -4  -6 1680.68 567.410   3
  20  -4  -5 7661.98 1137.96   3
  20  -4  -4 5100.83 936.728   3
 -21  -1  28 3497.44 880.239   1
 -21  -1  27 48.5525 398.774   1
 -21  -1  26 160.676 360.979   1
 -21   1  25 5354.46 944.653   1
 -21  -1  25 5448.59 988.089   1
 -21  -1  24 5335.52 943.625   1
 -21   1  24 6612.41 1070.35   1
 -21  -1  23-422.323 461.440   1
 -21   1  23-296.640 413.655   1
 -21   1  22 7931.82 1139.21   1
 -21  -1  22 6719.29 1031.59   1
 -21  -1  21 10625.8 1270.49   1
 -21   1  21 13447.6 1414.54   1
 -21  -1  20 8851.85 1126.53   1
 -21   1  20 8021.47 1126.81   1
 -21  -1  19 1815.31 545.579   1
 -21   1  19 2931.77 719.922   1
 -21  -1  18 5480.79 920.766   1
 -21   1  18 8100.41 1093.56   1
 -21   1  17-126.991 356.587   1
 -21  -1  17 664.622 309.269   1
 -21   1  16 693.044 312.288   1
 -21  -1  16 579.629 274.045   1
 -21   1  15 772.704 484.418   1
  21   1 -14 2373.01 628.402   2
 -21   1  14 3858.48 719.919   1
  21   1 -13 1000.75 463.441   2
 -21   1  13 338.738 269.519   1
 -21   1  12-18.3941 339.013   1
  21  -1 -12 852.420 452.391   2
  21   1 -12 320.403 364.405   2
  21  -1 -11 4437.79 780.024   2
  21   1 -11 4597.80 822.837   2
 -21   1  11 3636.29 723.411   1
  21  -1 -10 14011.7 1315.47   2
  21   1 -10 17930.9 1463.96   2
 -21   1  10 14012.3 1348.41   1
  21  -1  -9 8760.85 1068.46   2
  21   1  -9 9013.68 1055.92   2
 -21   1   9 5940.04 875.982   1
  21  -1  -8 609.296 529.434   2
  21   1  -8 586.271 477.126   2
 -21   1   8-130.546 319.254   1
  21  -1  -8 104.210 223.468   3
  21  -1  -7 6462.57 877.605   2
  21   1  -7 6153.11 874.468   2
  21  -1  -7 6840.20 760.209   3
  21  -1  -6 7169.10 796.757   3
  21  -1  -6 5905.98 857.852   2
  21   1  -6 7788.64 958.082   2
  21  -1  -5 1156.63 408.442   2
  21   1  -5 1710.72 523.120   2
  21  -1  -5 1715.17 378.384   3
  21  -1  -4 152.003 313.202   2
  21   1  -4 602.340 364.763   2
  21  -1  -4 71.7913 244.573   3
  21  -1  -3 2047.80 516.396   2
  21   1  -3 1935.43 518.831   2
  21  -1  -3 1124.89 348.138   3
  21  -1  -2 1661.73 472.262   2
  21   1  -2 928.301 438.479   2
  21  -1  -2 1199.60 407.562   3
  21  -1  -1-6.36289 298.505   2
  21   1  -1 208.233 396.415   2
  21  -1  -1-5.91525 254.882   3
  21  -1   0 8173.75 908.714   3
  21  -1   0 8551.95 952.319   2
  21   1   0 7515.62 941.083   2
  21  -1   1 253.667 287.393   2
  21  -1   1 349.401 317.739   3
  21   1   1-187.089 241.452   3
  21  -1   2 710.814 429.432   2
  21  -1   2 1024.41 419.821   3
  21   1   2 184.243 208.822   3
  21  -1   3 16075.5 1311.01   3
  21   1   3 17223.2 1209.35   3
  21   1   4 9009.67 886.706   3
  21  -1   4 6699.03 909.988   3
  21  -1   5 8319.46 962.504   3
  21   1   5 10861.4 1023.00   3
  21  -1   6 1173.86 421.694   3
  21   1   6 1963.13 494.393   3
  21  -1   7 639.666 398.861   3
  21   1   7 239.985 288.033   3
  21  -1   8 9060.43 1070.46   3
  21   1   8 10171.5 1051.45   3
  21  -1   9 119.927 296.773   3
  21   1   9 969.150 440.271   3
  21  -1  10 204.454 307.396   3
  21   1  10 188.402 378.259   3
  21  -1  11 357.773 301.811   3
  21   1  11-491.083 446.613   3
  21  -1  12 294.546 374.972   3
  21   1  12-88.1597 352.750   3
  21  -1  13 1086.39 490.070   3
  21   1  13 277.154 322.979   3
  21  -1  14 5707.48 945.563   3
  21   1  14 4953.96 849.760   3
  21  -1  15 7310.61 1091.73   3
  21   1  15 6084.23 919.337   3
  21  -1  16 418.512 454.898   3
  21   1  16-447.856 428.110   3
  21   1  17 10285.3 1220.65   3
  21  -1  17 9042.69 1187.51   3
  21  -1  18 343.958 405.881   3
  21   1  18 1003.16 423.208   3
  21  -1  19 409.818 470.786   3
  21   1  19 1234.21 456.589   3
  21  -1  20 4801.89 964.981   3
  21   1  20 6051.35 1017.07   3
  21   1  21-271.091 531.370   3
 -21   3  19 2549.66 658.460   1
 -21   3  18 702.809 402.391   1
 -21   3  17 10954.4 1307.22   1
 -21   3  16 13146.4 1414.58   1
  21  -3 -15-29.5677 418.419   3
 -21   3  15 560.335 532.654   1
  21  -3 -14 42242.5 2292.97   3
 -21   3  14 45209.6 2537.96   1
  21  -3 -13 13019.9 1343.77   3
 -21   3  13 13096.2 1371.08   1
 -21   3  12 4932.01 889.976   1
  21   3 -12 4062.80 786.322   2
  21  -3 -12 3239.85 724.894   3
 -21   3  11 4836.83 853.842   1
  21   3 -11 4170.77 748.542   2
  21  -3 -11 4908.26 837.289   3
 -21   3  10 6759.54 973.846   1
  21   3 -10 7178.26 1045.61   2
  21  -3 -10 6340.52 939.510   3
 -21   3   9 287.529 340.053   1
  21   3  -9 946.089 702.465   2
  21  -3  -9 685.781 367.285   3
  21   3  -8 2962.45 635.080   2
 -21   3   8 2130.85 523.880   1
  21  -3  -8 2393.86 539.151   3
  21   3  -7 113.714 414.463   2
 -21   3   7 662.597 342.260   1
  21  -3  -7-380.131 300.703   3
  21   3  -6 965.971 484.334   2
 -21   3   6 195.009 318.515   1
  21  -3  -6 808.182 507.847   3
  21   3  -5 854.588 504.531   2
  21  -3  -5 207.410 299.245   3
 -21   3   5-4.43048 291.913   1
  21   3  -4 3316.74 770.669   2
  21  -3  -4 3001.62 634.225   3
 -21   3   4 2126.36 566.369   1
  21   3  -3 1980.37 557.529   2
  21  -3  -3 1896.34 483.111   3
 -21   3   3 1483.12 577.516   1
  21   3  -2 23702.6 1721.55   2
  21  -3  -2 20404.0 1684.59   3
 -21   3   2 18320.5 1483.87   1
  21   3  -1 5324.34 1147.83   2
  21  -3  -1 6277.67 970.653   3
  21   3   0 2674.13 670.250   2
  21  -3   0 2977.74 745.687   3
  21   3   1 3719.60 747.498   2
  21  -3   1 2901.74 709.985   3
  21   3   2 5429.46 900.559   2
  21  -3   2 5023.94 892.809   3
  21   3   3 227.167 348.550   2
  21  -3   3 629.978 478.738   3
  21  -3   4 2325.85 659.982   3
  21  -3   5 1828.64 565.251   3
  21  -3   6 784.059 493.529   3
  21  -3   7 3018.77 745.610   3
  21  -3   8 5856.33 1004.41   3
  21  -3   9 5191.47 981.477   3
  21  -3  10 6891.90 1132.66   3
  21   3  15 7353.65 1011.60   3
  21   3  16 2501.19 591.985   3
  21   3  17 1273.26 450.276   3
 -22   0  25-253.616 378.878   1
 -22   0  24 14401.8 1522.94   1
 -22   0  23-235.539 430.337   1
 -22   0  22-556.454 510.164   1
 -22   0  21-201.817 423.114   1
 -22   0  20-72.4869 425.829   1
 -22   0  19 334.493 359.089   1
 -22   0  18 14529.7 1454.56   1
 -22   0  17-56.8729 516.310   1
 -22   0  16 39642.7 2383.56   1
 -22   0  15-401.778 450.828   1
  22   0 -14 1807.38 549.625   2
 -22   0  14 1718.33 453.227   1
  22   0 -13-308.298 424.346   2
 -22   0  13 123.325 304.762   1
  22   0 -12 20663.4 1612.86   2
  22   0 -11 1445.86 905.533   2
  22   0 -10 42137.4 2235.19   2
  22   0  -9 220.333 388.350   2
  22   0  -8 4213.07 749.831   2
  22   0  -7 76.3707 469.386   2
  22   0  -6 16283.0 1403.06   2
  22   0  -5 82.3765 365.842   2
  22   0  -4 36510.8 2042.51   2
  22   0  -3 635.114 478.990   2
  22   0  -2 1768.97 599.536   2
  22   0  -2 1443.27 394.310   3
  22   0  -1 1280.25 903.045   2
  22   0  -1 636.468 323.746   3
  22   0   0 62114.4 2643.11   2
  22   0   0 65440.0 2370.49   3
  22   0   1 2074.44 879.396   2
  22   0   1 254.529 395.013   3
  22   0   2 98942.1 3348.53   2
  22   0   2 101349. 3029.80   3
  22   0   3 648.014 542.437   3
  22   0   4 34416.8 1843.01   3
  22   0   5 205.739 368.608   3
  22   0   6 20262.2 1474.44   3
  22   0   7-64.9317 275.613   3
  22   0   8 422.688 272.372   3
  22   0   9 226.152 358.493   3
  22   0  10-94.6160 265.673   3
  22   0  11 123.171 343.175   3
  22   0  12 18418.3 1523.75   3
  22   0  13-175.564 492.653   3
  22   0  14 17556.3 1546.31   3
  22   0  15-786.656 560.391   3
  22   0  16 1276.15 469.719   3
  22   0  17 0.65925 329.949   3
  22   0  18 1286.06 426.731   3
  22   0  19-156.288 387.214   3
  22   0  20 3672.32 760.657   3
 -22  -2  25 959.534 461.017   1
 -22  -2  24 414.986 297.363   1
 -22  -2  23-644.006 423.720   1
 -22  -2  22 1194.15 592.277   1
 -22  -2  21 2578.56 720.623   1
 -22  -2  20 14389.9 1489.41   1
 -22   2  20 15174.9 1561.52   1
 -22   2  19 1000.59 542.532   1
 -22  -2  19 248.438 315.357   1
 -22   2  18 817.902 476.234   1
 -22   2  17 1566.09 575.719   1
 -22   2  16 1713.95 659.690   1
 -22   2  15 2444.45 686.714   1
  22   2 -14-183.532 375.207   2
 -22   2  14 4.61519 350.999   1
  22   2 -13 6853.56 969.835   2
 -22   2  13 9111.40 1180.02   1
  22   2 -12 2458.76 685.356   2
 -22   2  12 1924.49 641.895   1
 -22   2  11 312.810 342.420   1
  22   2 -11 796.395 548.818   2
 -22   2  10-137.966 274.126   1
  22  -2 -10 643.672 446.864   2
  22   2 -10 269.421 499.611   2
  22  -2 -10-307.060 351.803   3
  22  -2  -9 6095.20 902.616   2
 -22   2   9 5555.42 989.936   1
  22   2  -9 6022.83 1036.58   2
  22  -2  -9 4846.36 756.607   3
  22  -2  -8 32399.0 1929.21   2
  22   2  -8 32004.8 1993.42   2
  22  -2  -8 29263.6 1765.62   3
 -22   2   8 27799.3 1911.58   1
  22  -2  -7 1721.85 555.601   2
  22   2  -7 1381.52 527.040   2
 -22   2   7 1225.96 512.391   1
  22  -2  -7 505.632 439.812   3
  22  -2  -6 9477.60 1060.73   3
  22  -2  -6 7866.39 983.596   2
  22   2  -6 8657.81 1089.18   2
 -22   2   6 7108.29 975.148   1
  22  -2  -5 898.180 625.108   2
  22   2  -5 59.0613 427.956   2
  22  -2  -5 1126.58 467.578   3
 -22   2   5 289.437 310.962   1
 -22   2   4 494.616 275.015   1
  22   2  -4 376.396 350.318   2
  22  -2  -4 797.362 402.855   3
  22  -2  -3 2735.96 611.129   2
  22   2  -3 2860.08 699.887   2
 -22   2   3 1540.70 502.128   1
  22  -2  -3 1160.90 412.325   3
  22  -2  -2 3356.67 753.214   2
  22   2  -2 4479.57 864.707   2
  22  -2  -2 1846.90 545.690   3
 -22   2   2 2552.91 676.064   1
 -22   2   1 7402.19 961.265   1
  22  -2  -1 7677.69 992.127   2
  22   2  -1 6964.76 961.641   2
  22  -2  -1 7358.09 952.371   3
  22  -2   0 3381.99 700.365   2
  22   2   0 1711.70 770.779   2
  22  -2   0 2402.68 606.444   3
 -22   2   0 2443.69 564.573   1
  22  -2   1 2020.76 565.983   2
  22   2   1 1495.62 544.593   2
  22  -2   1 913.802 480.715   3
 -22   2  -1 1063.54 427.198   1
  22  -2   2-62.8247 404.663   2
  22   2   2 96.6061 463.305   2
  22  -2   2 591.828 440.908   3
  22  -2   3 3969.74 834.175   2
  22  -2   3 4031.98 755.220   3
  22  -2   4 15416.4 1373.98   2
  22  -2   4 14301.5 1354.56   3
  22  -2   5 2955.19 813.714   2
  22  -2   5 464.424 441.260   3
  22  -2   6 16188.5 1405.55   2
  22  -2   6 16145.6 1505.85   3
  22  -2   7 827.325 483.132   3
  22  -2   8-135.515 410.459   3
  22  -2   9 2489.27 701.064   3
  22   2  10 1392.48 453.214   3
  22  -2  10 3011.42 755.324   3
  22   2  11 4579.04 796.720   3
  22  -2  11 2501.95 608.427   3
  22   2  12 1088.02 453.701   3
  22  -2  12-181.093 385.474   3
  22   2  13 1621.28 490.605   3
  22  -2  13 3159.16 751.542   3
  22   2  14 249.754 312.603   3
  22  -2  14-555.130 432.951   3
  22   2  15 175.436 295.301   3
  22  -2  15-51.5816 505.961   3
  22   2  16 8205.71 1077.65   3
  22   2  17 3105.30 742.701   3
  22   2  18 7184.26 1091.17   3
 -23  -1  22 11535.0 1440.90   1
 -23  -1  21 293.138 349.514   1
 -23  -1  20 338.661 418.584   1
 -23   1  20 547.642 354.707   1
 -23  -1  19 6308.80 1053.55   1
 -23   1  19 6964.96 1111.54   1
 -23  -1  18 5909.97 988.567   1
 -23   1  18 8171.06 1104.89   1
 -23   1  17 4099.95 792.879   1
 -23  -1  17 5071.82 925.496   1
 -23   1  16 567.370 472.398   1
 -23  -1  16 412.047 456.821   1
 -23   1  15 1470.65 548.007   1
  23   1 -14 2226.19 650.298   2
 -23   1  14 3822.44 795.117   1
  23   1 -13 185.325 530.114   2
 -23   1  13 185.423 288.083   1
 -23   1  12 1909.36 497.061   1
  23  -1 -12 2225.18 640.955   2
  23   1 -12 3348.33 711.603   2
  23  -1 -11 625.454 427.916   2
 -23   1  11-429.705 337.688   1
  23   1 -11 558.164 403.470   2
  23  -1 -10 3827.70 707.462   2
  23   1 -10 3177.31 802.687   2
 -23   1  10 3051.01 689.431   1
 -23   1   9 1504.36 509.210   1
  23  -1  -9 939.201 467.429   2
  23   1  -9 2198.76 677.032   2
  23  -1  -8 1445.93 515.163   2
 -23   1   8 618.479 298.713   1
  23  -1  -7 3275.48 741.745   2
  23   1  -7 4363.04 883.645   2
 -23   1   7 2709.25 681.872   1
  23  -1  -6 2332.47 641.742   2
  23   1  -6 4083.39 762.217   2
  23  -1  -5 7136.73 1004.88   2
  23   1  -5 6294.98 952.218   2
  23  -1  -4 2537.53 699.667   2
  23   1  -4 1857.07 708.705   2
  23  -1  -4 2324.20 519.026   3
  23  -1  -3 1948.35 644.499   2
  23   1  -3 2936.02 701.465   2
  23  -1  -3 2417.61 531.643   3
  23  -1  -2 1410.02 585.762   2
  23   1  -2 2813.63 796.264   2
  23  -1  -2 2110.31 511.587   3
  23  -1  -1 1130.52 527.071   2
  23   1  -1 1815.27 563.088   2
  23  -1  -1 1445.26 435.957   3
  23  -1   0 343.291 512.616   2
  23   1   0 1028.29 353.784   2
  23  -1   0-40.5487 236.228   3
  23  -1   1 255.378 408.300   2
  23   1   1-50.4368 444.382   2
  23  -1   1 413.368 288.669   3
  23  -1   2 6609.24 905.796   2
  23   1   2 8034.94 1037.81   2
  23  -1   2 5702.68 855.361   3
  23  -1   3-737.195 438.350   2
  23  -1   3-179.013 336.890   3
  23  -1   4 6749.62 985.022   2
  23  -1   4 3692.48 689.472   3
  23  -1   5 4564.61 809.370   3
  23  -1   6 310.687 317.431   3
  23   1   6 781.051 374.987   3
  23  -1   7 3015.94 675.254   3
  23   1   7 3412.08 656.542   3
  23  -1   8 5442.31 876.750   3
  23   1   8 6166.58 833.095   3
  23  -1   9 3402.61 722.821   3
  23   1   9 3532.55 649.726   3
  23  -1  10 1204.63 614.459   3
  23   1  10 663.058 364.902   3
  23  -1  11-174.636 369.709   3
  23   1  11-132.962 313.067   3
  23  -1  12 647.928 413.586   3
  23   1  12 598.133 371.465   3
  23  -1  13 942.305 482.051   3
  23   1  13 1473.21 555.587   3
  23  -1  14 688.841 465.250   3
  23   1  14-130.340 298.294   3
  23  -1  15 697.376 533.586   3
  23   1  15-415.101 412.928   3
  23  -1  16 4757.08 911.822   3
  23   1  16 3402.87 780.245   3
  23   1  17 3507.60 763.081   3
  23   1  18 1052.54 516.087   3
 -23   3  13 3363.15 793.208   1
 -23   3  12-182.629 355.395   1
  23   3 -12 445.062 494.749   2
 -23   3  11 2364.02 667.405   1
  23   3 -11 1901.08 655.646   2
 -23   3  10 906.837 497.233   1
  23   3 -10-393.326 492.881   2
  23  -3 -10 218.513 419.200   3
  23   3  -9-87.7694 476.269   2
  23  -3  -9-497.398 466.914   3
  23   3  -8 112.770 364.832   2
  23  -3  -8 534.089 369.541   3
  23   3  -7 1884.93 543.282   2
 -23   3   7 1693.66 552.534   1
  23  -3  -7 1075.53 398.454   3
  23   3  -6 1062.15 474.338   2
 -23   3   6 193.173 356.718   1
  23   3  -5-18.1130 380.062   2
  23  -3  -5 1294.51 469.882   3
 -23   3   5 425.717 375.052   1
  23  -3  -4 679.819 321.338   3
 -23   3   4 102.024 325.365   1
  23   3  -3 2956.95 713.357   2
  23  -3  -3 1514.63 546.409   3
  23   3  -2 9299.36 1288.64   2
  23  -3  -2 8083.31 1093.30   3
  23   3  -1 7417.36 1051.07   2
  23  -3  -1 7454.28 1109.51   3
  23   3   0 11126.6 1423.91   2
  23  -3   0 6814.51 1048.50   3
  23   3   1 1943.07 653.618   2
  23  -3   1 227.415 399.717   3
  23   3   2 1632.83 645.957   2
  23  -3   2 117.594 381.830   3
  23   3   3 1949.60 649.572   2
  23  -3   3 3392.97 808.806   3
  23   3   4 4152.55 845.389   2
  23   3   5 2171.18 671.165   2
 -24   0  19-446.364 417.583   1
 -24   0  18 5826.75 1046.76   1
 -24   0  17-740.266 555.404   1
 -24   0  16 34114.1 2325.10   1
 -24   0  15-43.6355 392.707   1
 -24   0  14 182.829 342.960   1
  24   0 -14-783.469 470.568   2
  24   0 -13 323.781 356.126   2
 -24   0  13-122.500 378.651   1
 -24   0  12 6219.75 1018.08   1
  24   0 -12 8578.02 1075.48   2
  24   0 -11-1088.62 515.641   2
  24   0 -10 4040.36 727.189   2
  24   0  -9-19.0437 336.897   2
  24   0  -8-622.191 412.679   2
  24   0  -7 196.303 310.193   2
  24   0  -6 1608.73 584.323   2
  24   0  -5-589.696 427.201   2
  24   0  -4 7122.66 1003.38   2
  24   0  -3 43.6145 745.949   2
  24   0  -2 1919.17 618.939   2
  24   0  -1 1907.11 1198.56   2
  24   0   0 44341.1 2388.05   2
  24   0   1 1533.26 1593.44   2
  24   0   2 2277.80 631.602   2
  24   0   3-32.0051 352.262   2
  24   0   3-91.5345 297.583   3
  24   0   4 7414.84 942.061   3
  24   0   5-422.881 304.263   3
  24   0   6-54.7057 306.574   3
  24   0   7 587.980 354.947   3
  24   0   8 1890.73 584.124   3
  24   0   9-132.746 281.373   3
  24   0  10 2351.90 593.876   3
  24   0  11-653.220 524.976   3
  24   0  12 1680.33 524.966   3
  24   0  13-56.0763 336.137   3
  24   0  14 618.249 470.241   3
  24   0  15-313.481 509.006   3
  24   0  16 2226.32 614.358   3
 -24   2  14 250.742 417.449   1
  24   2 -13 6709.92 1023.95   2
 -24   2  13 7632.73 1164.62   1
  24   2 -12 6131.60 975.016   2
 -24   2  12 7832.70 1126.79   1
 -24   2  11 190.732 360.927   1
  24   2 -11 1245.87 817.658   2
  24  -2 -10 4130.47 790.716   2
 -24   2  10 3921.51 898.716   1
  24   2 -10 2463.03 657.922   2
  24  -2  -9 33.4840 517.860   2
 -24   2   9 400.119 374.661   1
  24   2  -9 386.520 670.358   2
  24  -2  -8 4344.18 798.936   2
  24   2  -8 3319.20 773.131   2
 -24   2   8 3537.98 763.013   1
  24  -2  -7 1805.71 748.440   2
  24   2  -7 1452.43 581.754   2
 -24   2   7 461.195 345.113   1
  24  -2  -6 6908.98 1012.03   2
  24   2  -6 8887.26 1196.64   2
  24  -2  -6 8330.80 1035.18   3
 -24   2   6 6794.21 992.923   1
  24  -2  -5-393.382 523.501   2
  24  -2  -5 844.695 479.623   3
 -24   2   5-752.040 472.371   1
 -24   2   4-779.934 485.079   1
  24  -2  -4 331.539 346.290   2
  24   2  -4 198.014 445.847   2
  24  -2  -4 781.884 429.482   3
 -24   2   3 469.644 426.122   1
  24  -2  -3 48.8079 390.068   2
  24   2  -3-344.708 514.072   2
  24  -2  -3 836.285 416.819   3
  24  -2  -2 843.125 494.968   2
  24   2  -2-293.470 449.568   2
  24  -2  -2-30.4022 338.033   3
 -24   2   2 265.370 405.105   1
 -24   2   1 3734.28 753.820   1
  24  -2  -1 5224.98 883.620   2
  24   2  -1 4341.92 824.120   2
  24  -2  -1 6537.42 965.776   3
  24  -2   0 8719.48 1135.51   2
  24   2   0 6665.79 1155.98   2
 -24   2   0 5141.01 893.027   1
  24  -2   0 6447.00 959.816   3
 -24   2  -1 4609.13 833.531   1
  24  -2   1 6165.87 993.341   2
  24   2   1 4492.91 888.328   2
  24  -2   1 4569.78 827.087   3
  24  -2   2 3581.03 760.941   2
  24   2   2 4104.90 909.699   2
  24  -2   2 2912.98 760.828   3
  24  -2   3 1153.96 702.808   2
  24   2   3 1144.15 781.530   2
  24  -2   3 1064.89 558.235   3
  24  -2   4 3383.30 750.678   2
  24   2   4 4711.95 858.358   2
  24  -2   4 3417.48 752.187   3
  24  -2   5 199.924 557.748   2
  24  -2   5 193.084 326.795   3
  24  -2   6 5295.40 865.677   2
  24  -2   6 7672.54 1081.79   3
  24  -2   7 4018.38 830.010   2
  24  -2   7 3364.95 743.447   3
  24  -2   8 1602.70 658.393   2
  24  -2   8 460.647 490.026   3
  24  -2   9 1645.42 590.348   3
  25   1 -13 5699.12 980.898   2
 -25   1  13 6954.77 1095.92   1
  25  -1 -12 1093.79 772.019   2
  25   1 -12 1865.69 906.949   2
 -25   1  12 843.181 455.709   1
 -25   1  11 10111.2 1310.13   1
  25  -1 -11 11199.3 1305.52   2
  25   1 -11 11402.5 1292.83   2
  25  -1 -10 1697.56 528.556   2
  25   1 -10 380.687 686.149   2
 -25   1  10 842.082 619.079   1
  25  -1  -9 2998.74 664.630   2
  25   1  -9 2351.81 620.145   2
 -25   1   9 3019.92 795.919   1
  25   1  -8 12188.0 1330.94   2
  25  -1  -8 9085.29 1155.09   2
 -25   1   8 10102.5 1275.89   1
 -25   1   7 3586.02 821.776   1
  25  -1  -7 5559.42 945.977   2
  25   1  -7 3358.51 804.482   2
  25  -1  -6-81.5222 358.340   2
 -25   1   6 855.702 516.321   1
  25  -1  -5 12318.7 1331.84   2
  25   1  -5 10440.2 1258.05   2
  25  -1  -4 2894.66 731.971   2
  25   1  -4 3311.36 738.029   2
  25  -1  -3 5994.95 959.242   2
  25   1  -3 8276.93 1098.39   2
  25  -1  -2 2803.01 730.630   2
  25   1  -2 2383.91 807.031   2
  25  -1  -1 4573.83 849.829   2
  25   1  -1 3622.68 805.705   2
  25  -1   0 9056.68 1228.91   2
  25   1   0 10076.0 1359.84   2
  25  -1   1 8298.05 1165.50   2
  25   1   1 8312.89 1162.38   2
  25  -1   1 6937.32 954.165   3
  25   1   2 3916.78 937.649   2
  25  -1   2 3461.73 664.115   3
  25  -1   3 3073.84 811.145   2
  25   1   3 3383.21 1004.61   2
  25  -1   3 1424.89 420.667   3
  25  -1   4 7097.82 1056.12   2
  25   1   4 7978.40 1193.90   2
  25  -1   4 6919.95 976.053   3
  25  -1   5 11797.0 1386.88   2
  25  -1   5 9035.34 1102.79   3
  25  -1   6 15119.3 1679.82   2
  25  -1   6 8774.56 1107.79   3
  25  -1   7 16592.2 1536.66   3
  25  -1   8-14.4729 415.499   3
  25  -1   9 4635.67 867.169   3
  25  -1  10 990.724 416.584   3
  25  -1  11-657.282 366.376   3
  25  -1  12 1400.04 526.898   3
  25   1  12 945.208 516.751   3
  25   1  13 916.816 382.378   3
  25   1  14 961.404 470.165   3
  25   1  15-847.084 602.889   3
  26   0  -5 291.652 445.535   2
  26   0  -4 3895.96 840.830   2
  26   0  -3 520.134 717.599   2
  26   0  -2 13939.1 1498.37   2
  26   0  -1 2266.44 1191.32   2
  26   0   9 541.929 433.611   3
  26   0  10 6808.33 1046.24   3
  26   0  11-14.3637 473.187   3
  26   0  12 9115.73 1169.04   3
 -26   2   4 403.790 378.692   1
 -26   2   3-56.6369 324.310   1
 -26   2   2-713.745 545.983   1
 -26   2   1 211.724 331.615   1
 -26   2   0 646.160 430.593   1
  26  -2   0 2183.12 648.399   3
 -26   2  -1 2554.89 784.051   1
  26  -2   1 3615.06 764.083   3
 -26   2  -2 10422.8 1317.39   1
  26  -2   2 9921.44 1236.75   3
 -26   2  -3 4798.14 944.727   1
  26  -2   3 3271.72 722.573   3
  27  -1   7-699.971 589.662   3
;
_shelx_hkl_checksum     48333
_shelx_res_file
;
    shelx.res created by SHELXL-2014/7
TITL Enis
CELL  0.71073  20.7896   4.6965  32.5217   90.000   95.004   90.000
ZERR     8.00   0.0010   0.0002   0.0013    0.000    0.004    0.000
LATT   7
SYMM    X, - Y, 1/2 + Z
SFAC  C    H    N    O    S
UNIT  128 128 16 16 16
MERG   2
FMAP   2
PLAN   -1
SIZE     0.070   0.150   0.250
ACTA   53
OMIT  -3 53
BOND   $H
L.S.  12
DFIX   0.84 0.01 O1 H1o
DFIX   0.88 0.01 N1 H1n
TEMP  -173.00
WGHT    0.038200    1.762400
FVAR       2.53592
S1    5    0.222471    0.462987    0.616841    11.00000    0.02212    0.02710 =
         0.01691    0.00400    0.00507    0.00707
S2    5    0.174777    0.808511    0.541643    11.00000    0.02253    0.02732 =
         0.01799    0.00474    0.00237    0.00749
O1    4    0.356720   -0.037334    0.632517    11.00000    0.02583    0.02812 =
         0.01829    0.00342    0.00440    0.00725
H1O   2    0.334224    0.085529    0.619413    11.00000   -1.50000
O2    4    0.436771   -0.411460    0.665468    11.00000    0.03989    0.02686 =
         0.02379    0.00643   -0.00349    0.00754
N1    3    0.274581    0.463022    0.547120    11.00000    0.02062    0.02528 =
         0.01536    0.00576    0.00402    0.00437
H1N   2    0.281927    0.519101    0.522342    11.00000   -1.20000
N2    3    0.314787    0.268182    0.567533    11.00000    0.01799    0.02081 =
         0.01945    0.00256    0.00241    0.00390
C1    1    0.226038    0.577661    0.565935    11.00000    0.01809    0.01792 =
         0.01758    0.00002    0.00156   -0.00176
C2    1    0.152869    0.657933    0.632089    11.00000    0.02389    0.02573 =
         0.02223    0.00375    0.00605    0.00803
AFIX  23
H2A   2    0.157931    0.863941    0.626784    11.00000   -1.20000
H2B   2    0.113040    0.590658    0.616122    11.00000   -1.20000
AFIX   0
C3    1    0.148731    0.605939    0.677413    11.00000    0.02342    0.02310 =
         0.02116    0.00052    0.00585    0.00926
C4    1    0.187792    0.749929    0.706494    11.00000    0.04301    0.04566 =
         0.02931    0.00402    0.00102   -0.00927
AFIX  43
H4    2    0.218146    0.883840    0.697907    11.00000   -1.20000
AFIX   0
C5    1    0.183648    0.702851    0.748449    11.00000    0.05229    0.05039 =
         0.02580   -0.00290   -0.00336   -0.00022
AFIX  43
H5    2    0.210820    0.805905    0.768196    11.00000   -1.20000
AFIX   0
C6    1    0.140564    0.508592    0.761394    11.00000    0.04108    0.04699 =
         0.02003    0.00323    0.01035    0.01518
AFIX  43
H6    2    0.138100    0.473482    0.789982    11.00000   -1.20000
AFIX   0
C7    1    0.101415    0.367006    0.732617    11.00000    0.05486    0.06596 =
         0.03096    0.00776    0.01043   -0.01879
AFIX  43
H7    2    0.070825    0.234572    0.741307    11.00000   -1.20000
AFIX   0
C8    1    0.105382    0.412677    0.690756    11.00000    0.04930    0.04802 =
         0.02439   -0.00007    0.00632   -0.01716
AFIX  43
H8    2    0.077941    0.309649    0.671155    11.00000   -1.20000
AFIX   0
C9    1    0.359302    0.155263    0.547585    11.00000    0.02248    0.02035 =
         0.01497    0.00100    0.00278   -0.00173
AFIX  43
H9    2    0.363483    0.211806    0.519898    11.00000   -1.20000
AFIX   0
C10   1    0.403076   -0.056357    0.566636    11.00000    0.01840    0.01702 =
         0.02105   -0.00303    0.00151   -0.00132
C11   1    0.400017   -0.142306    0.607658    11.00000    0.01851    0.01889 =
         0.01974   -0.00388    0.00038   -0.00129
C12   1    0.443755   -0.346899    0.625085    11.00000    0.02639    0.01941 =
         0.02392   -0.00112   -0.00456   -0.00037
C13   1    0.489863   -0.460976    0.601670    11.00000    0.02386    0.02378 =
         0.03546   -0.00464   -0.00668    0.00675
AFIX  43
H13   2    0.519550   -0.598359    0.613439    11.00000   -1.20000
AFIX   0
C14   1    0.492925   -0.374671    0.560697    11.00000    0.02280    0.03012 =
         0.03308   -0.00774    0.00351    0.00629
AFIX  43
H14   2    0.524639   -0.454128    0.544752    11.00000   -1.20000
AFIX   0
C15   1    0.450423   -0.176173    0.543454    11.00000    0.02228    0.02694 =
         0.02276   -0.00299    0.00409    0.00121
AFIX  43
H15   2    0.452917   -0.118891    0.515623    11.00000   -1.20000
AFIX   0
C16   1    0.475834   -0.636588    0.683592    11.00000    0.04113    0.02365 =
         0.03629    0.00699   -0.01286   -0.00077
AFIX 137
H16A  2    0.467931   -0.810869    0.667363    11.00000   -1.50000
H16B  2    0.464870   -0.669314    0.711911    11.00000   -1.50000
H16C  2    0.521495   -0.583999    0.683934    11.00000   -1.50000
AFIX   0
HKLF 4
REM  Enis
REM R1 =  0.0410 for    2595 Fo > 4sig(Fo)  and  0.0566 for all    3270 data
REM    206 parameters refined using      2 restraints
END
WGHT      0.0368      1.8630
REM Highest difference peak  0.332,  deepest hole -0.239,  1-sigma level  0.058
Q1    1   0.3786  0.2131  0.5063  11.00000  0.05    0.33
;
_shelx_res_checksum     87108
data_global
_journal_date_recd_electronic     2016-03-11
_journal_date_accepted     2016-03-14
_journal_name_full     'Acta Crystallographica, Section E'
_journal_year     2016
_journal_volume     72
_journal_issue      4
_journal_page_first     516
_journal_page_last     521
_journal_paper_category     GO
_journal_paper_doi     10.1107/S2056989016004291
_journal_coeditor_code     HB7572
loop_
    _publ_contact_author_name
    _publ_contact_author_address
    _publ_contact_author_email
    'Edward R.T. Tiekink'
;
Research Centre for Crystalline Materials,
Faculty of Science and Technology,
Sunway University,
No. 5 Jalan Universiti,
47500 Bandar Sunway,
Selangor Darul Ehsan, Malaysia
;
 edwardt@sunway.edu.my
_publ_contact_author_fax     ' +60 3 7491 8633 '
_publ_contact_author_phone     ' +60 3 7491 7173 '
_publ_section_title
;\
2-[(1<i>E</i>)-({[(Benzylsulfanyl)methanethioyl]amino}imino)methyl]-6-\
methoxyphenol: crystal structure and Hirshfeld surface analysis
;
_publ_section_title_footnote     .
loop_
    _publ_author_name
    _publ_author_footnote
    _publ_author_address
    ' Enis Nadia Md Yusof ' .
;
Department of Chemistry, Faculty of Science, Universiti Putra Malaysia, 43400
UPM Serdang, Selangor Darul Ehsan,, Malaysia
;
    ' Jotani, Mukesh M. ' .
;
Department of Physics, Bhavan's Sheth R. A. College of Science, Ahmedabad,
Gujarat 380 001, India
;
    'Tiekink, Edward R. T.' .
;
Research Centre for Crystalline Materials,
Faculty of Science and Technology,
Sunway University, 47500 Bandar Sunway,
Selangor Darul Ehsan, Malaysia
;
    'Thahira B. S. A. Ravoof '
;
Additional correspondence author, e-mail: thahira@upm.edu.my.
;
;
Department of Chemistry, Faculty of Science, Universiti Putra Malaysia, 43400
UPM Serdang, Selangor Darul Ehsan, Malaysia
;
_publ_section_synopsis
;
Two almost planar residues in the title thione are orientated perpendicularly
[dihedral angle = 82.72(5)\%]; the conformation about the imine bond is
<i>E</i>. In the crystal, centrosymmetric aggregates are formed <i>via</i>
{...HNCS}~2~ synthons which are linked into supramolecular layers by C---H...O
interactions.
;
