# Supplementary material for: 2-[(1E)-({[(Benzyl­sulfan­yl)methane­thio­yl]amino}­imino)­meth­yl]-6-meth­oxy­phenol: crystal structure and Hirshfeld surface analysis
Source: Acta Crystallogr E Crystallogr Commun. 2016 Mar 18;72(Pt 4):516–21. doi: 10.1107/S2056989016004291 (PMC4910345; doi:10.1107/S2056989016004291)
Supplement: Supplementary file 2 [file e-72-00516-Isup2.hkl]

data_I                                                                          
_shelx_title ' Enis'                                                            
_shelx_refln_list_code          4                                               
_shelx_F_calc_maximum      392.82                                               
_exptl_crystal_F_000      1392.00                                               
_reflns_d_resolution_high  0.7965                                               
                                                                                
loop_                                                                           
 _space_group_symop_operation_xyz                                               
 'x, y, z'                                                                      
 'x, -y, z+1/2'                                                                 
 'x+1/2, y+1/2, z'                                                              
 'x+1/2, -y+1/2, z+1/2'                                                         
 '-x, -y, -z'                                                                   
 '-x, y, -z-1/2'                                                                
 '-x+1/2, -y+1/2, -z'                                                           
 '-x+1/2, y+1/2, -z-1/2'                                                        
                                                                                
_cell_length_a    20.7896                                                       
_cell_length_b     4.6965                                                       
_cell_length_c    32.5217                                                       
_cell_angle_alpha  90.000                                                       
_cell_angle_beta   95.004                                                       
_cell_angle_gamma  90.000                                                       
                                                                                
_shelx_F_squared_multiplier     1.000                                           
                                                                                
loop_                                                                           
 _refln_index_h                                                                 
 _refln_index_k                                                                 
 _refln_index_l                                                                 
 _refln_F_squared_calc                                                          
 _refln_F_squared_meas                                                          
 _refln_F_squared_sigma                                                         
 _refln_observed_status                                                         
   4   0   0       3947.48       4364.64       101.95 o                         
   6   0   0      17558.49      18734.07       468.51 o                         
   8   0   0        945.87        835.44        63.49 o                         
  10   0   0        119.10        106.64        31.88 o                         
  12   0   0        597.32        512.13        63.39 o                         
  14   0   0       1037.64        881.35        86.33 o                         
  16   0   0       2273.61       2006.34       137.32 o                         
  18   0   0       7035.66       7032.63       275.68 o                         
  20   0   0        792.48        716.98        75.11 o                         
  22   0   0       9675.03       9951.87       274.41 o                         
  24   0   0       6626.25       6894.92       371.34 o                         
   1   1   0       3182.21       3334.41        44.01 o                         
   3   1   0      89821.95      91893.77       591.60 o                         
   5   1   0      21988.92      22331.48       305.86 o                         
   7   1   0        151.63        195.15        38.89 o                         
   9   1   0       9100.48       9025.63       174.37 o                         
  11   1   0      12724.56      12827.00       207.45 o                         
  13   1   0       2032.69       2083.97        91.43 o                         
  15   1   0       2026.70       1967.59        96.60 o                         
  17   1   0       4993.90       4883.60       135.29 o                         
  19   1   0        595.37        590.64        52.90 o                         
  21   1   0       1423.47       1259.71        83.80 o                         
  23   1   0         16.91         58.75        40.44 o                         
  25   1   0       1152.01       1483.75       141.78 o                         
   0   2   0       3659.32       3752.81       105.90 o                         
   2   2   0        220.68        163.09        17.56 o                         
   4   2   0       4174.01       4155.67        70.53 o                         
   6   2   0      16420.58      17487.96       233.45 o                         
   8   2   0      24213.37      23995.25       203.26 o                         
  10   2   0         60.01         74.60        20.24 o                         
  12   2   0       2717.56       2631.35        90.40 o                         
  14   2   0      15875.61      15856.15       197.66 o                         
  16   2   0       6999.54       7194.44       142.10 o                         
  18   2   0        530.95        529.97        44.91 o                         
  20   2   0         67.03         58.04        30.58 o                         
  22   2   0        341.24        400.85        50.24 o                         
  24   2   0        985.42       1052.11        89.73 o                         
   1   3   0        614.11        617.45        43.05 o                         
   3   3   0       1604.59       1447.57        76.96 o                         
   5   3   0       4803.47       4854.55        96.40 o                         
   7   3   0        376.77        368.25        36.90 o                         
   9   3   0        185.85        148.86        21.17 o                         
  11   3   0         16.17         71.84        22.91 o                         
  13   3   0        193.58        213.00        32.60 o                         
  15   3   0        314.26        457.68        41.01 o                         
  17   3   0       1784.25       1851.88        83.72 o                         
  19   3   0        918.39        999.05        79.34 o                         
  21   3   0        374.48        438.18        77.51 o                         
   0   4   0         65.44         56.76        38.45 o                         
   2   4   0       5661.78       6046.12       142.74 o                         
   4   4   0        575.50        620.72        54.40 o                         
   6   4   0         64.35        129.41        52.33 o                         
   8   4   0         78.57         27.40        31.66 o                         
  10   4   0        156.84         99.07        36.21 o                         
  12   4   0         22.41        -39.75        48.59 o                         
  14   4   0          9.06         26.27        49.92 o                         
  16   4   0          0.11        -49.87        92.58 o                         
  18   4   0          1.58        -61.24        73.26 o                         
   1   5   0          0.59         -2.20        37.00 o                         
   3   5   0       1634.82       1412.72       170.81 o                         
   5   5   0        117.48         27.39        56.03 o                         
   7   5   0         47.34         79.76        46.90 o                         
   9   5   0        171.41        302.88        62.82 o                         
  11   5   0       1385.52       1473.23       135.45 o                         
  13   5   0         64.37        127.77       139.99 o                         
 -25   1   1        762.84        641.94        90.92 o                         
 -23   1   1        219.19        227.41        44.86 o                         
 -21   1   1         49.97          7.63        27.08 o                         
 -19   1   1       5131.02       5168.17       129.03 o                         
 -17   1   1        540.29        566.65        53.74 o                         
 -15   1   1        501.08        457.74        40.33 o                         
 -13   1   1       3815.08       3785.99       101.88 o                         
 -11   1   1       7108.26       7325.90       152.81 o                         
  -9   1   1       2077.61       2160.44        76.18 o                         
  -7   1   1        177.71        233.38        29.17 o                         
  -5   1   1      28880.67      28150.36       168.76 o                         
  -3   1   1      47760.16      49213.55       331.60 o                         
  -1   1   1      11005.77      11803.46        81.39 o                         
   1   1   1       6114.49       6232.53        51.39 o                         
   3   1   1       3330.44       3629.31        53.41 o                         
   5   1   1      27283.68      27689.35       262.54 o                         
   7   1   1      21463.83      21242.65       354.99 o                         
   9   1   1       6266.56       6424.09       212.74 o                         
  11   1   1        801.83        769.00        55.61 o                         
  13   1   1        998.66        989.11        65.10 o                         
  15   1   1       1702.70       1434.75       112.64 o                         
  17   1   1       1640.33       1606.86        96.10 o                         
  19   1   1        158.58        219.59        35.26 o                         
  21   1   1         31.97         17.44        24.85 o                         
  23   1   1         76.08         37.03        32.38 o                         
  25   1   1       1055.87       1209.94        96.91 o                         
 -24   2   1        742.69        776.07        82.73 o                         
 -22   2   1       1110.73       1143.59        75.14 o                         
 -20   2   1       1650.29       1640.94        83.70 o                         
 -18   2   1       1821.63       1674.39       107.47 o                         
 -16   2   1       1386.55       1298.68        56.67 o                         
 -14   2   1       1342.90       1442.09        61.42 o                         
 -12   2   1        512.54        535.61        52.85 o                         
 -10   2   1      10960.89      10670.55       149.64 o                         
  -8   2   1         18.42         54.64        19.00 o                         
  -6   2   1       5085.42       5252.43        86.23 o                         
  -4   2   1        967.86        910.82        42.41 o                         
  -2   2   1        833.90        665.49        31.66 o                         
   0   2   1        755.88        705.36        24.89 o                         
   2   2   1          0.16          2.86         7.32 o                         
   4   2   1       1454.52       1539.76        42.45 o                         
   6   2   1         32.79         41.30        15.88 o                         
   8   2   1       3523.83       3646.22        79.80 o                         
  10   2   1       1138.53       1164.75        50.50 o                         
  12   2   1         14.43         41.87        19.84 o                         
  14   2   1       3843.84       3826.26        99.89 o                         
  16   2   1       1629.67       1548.65        78.19 o                         
  18   2   1       2975.39       2949.97       112.51 o                         
  20   2   1          0.04        -28.15        29.95 o                         
  22   2   1        149.02        211.78        38.51 o                         
  24   2   1        758.85        770.91        68.31 o                         
 -21   3   1        898.37        920.20       115.25 o                         
 -19   3   1        389.89        357.82        52.49 o                         
 -17   3   1       2695.09       2764.22       100.73 o                         
 -15   3   1          5.60        -14.46        22.72 o                         
 -13   3   1         19.47         17.77        22.49 o                         
 -11   3   1        872.04        972.59        53.71 o                         
  -9   3   1        172.68        144.09        22.51 o                         
  -7   3   1       2487.15       2536.61        72.25 o                         
  -5   3   1         59.64         23.81        21.34 o                         
  -3   3   1        425.62        444.53        23.96 o                         
  -1   3   1       2666.63       2903.48        87.12 o                         
   1   3   1       3696.04       3632.90        78.35 o                         
   3   3   1       6991.27       7285.63       130.15 o                         
   5   3   1         63.80         43.60        17.81 o                         
   7   3   1       1375.25       1487.47        67.66 o                         
   9   3   1         62.40         42.03        14.58 o                         
  11   3   1        775.60        753.20        47.18 o                         
  13   3   1        122.50         97.16        25.07 o                         
  15   3   1          0.44          7.49        20.66 o                         
  17   3   1         46.27        141.42        34.51 o                         
  19   3   1       1353.03       1295.21       111.64 o                         
  21   3   1        577.32        519.41        80.05 o                         
 -18   4   1        448.98        482.53       108.25 o                         
 -16   4   1       2029.53       2260.73       222.55 o                         
 -14   4   1        849.31        922.48       108.29 o                         
 -12   4   1         58.64         38.45        37.80 o                         
 -10   4   1        827.30        834.01        86.23 o                         
  -8   4   1       1256.20       1439.60       110.68 o                         
  -6   4   1       1411.51       1545.23       123.25 o                         
  -4   4   1       1470.47       1503.80        72.57 o                         
  -2   4   1         38.07         62.58        19.98 o                         
   0   4   1        219.07        240.87        46.19 o                         
   2   4   1       4122.53       4187.68       115.79 o                         
   4   4   1       1416.81       1432.60       148.42 o                         
   6   4   1         65.79        166.27        66.68 o                         
   8   4   1        118.42        120.27        41.94 o                         
  10   4   1       1258.32       1426.43       114.70 o                         
  12   4   1        721.56        898.86        94.31 o                         
  14   4   1         17.70        124.05        43.05 o                         
  16   4   1         16.11        203.11        76.62 o                         
  18   4   1        113.76        228.44        81.58 o                         
 -13   5   1        950.55        971.29       160.73 o                         
 -11   5   1        356.15        392.17        77.35 o                         
  -9   5   1       1047.82       1153.68       116.84 o                         
  -7   5   1         23.78         32.84        38.77 o                         
  -5   5   1         44.67        100.15        58.98 o                         
  -3   5   1        233.37        204.78        59.93 o                         
  -1   5   1        333.24        271.91        56.79 o                         
   1   5   1       1788.72       1901.64       133.25 o                         
   3   5   1       1050.19       1094.65       146.83 o                         
   5   5   1       1122.39       1236.32       159.99 o                         
   7   5   1        469.12        369.26        72.21 o                         
   9   5   1         34.51        -19.33        47.30 o                         
  11   5   1        209.67        224.47        80.91 o                         
  13   5   1        296.19        244.80        76.76 o                         
 -26   0   2       1885.79       2167.49       232.99 o                         
 -24   0   2         47.66        298.43        96.24 o                         
 -22   0   2        180.18        242.16        51.23 o                         
 -20   0   2        775.21        854.96        76.36 o                         
 -18   0   2       3438.38       3641.04       147.95 o                         
 -16   0   2       3503.67       3120.89       126.19 o                         
 -14   0   2       1939.36       2079.90        95.81 o                         
 -12   0   2         22.95        -32.10        26.66 o                         
 -10   0   2        945.37       1176.80        79.15 o                         
  -8   0   2      12348.86      11362.46       210.51 o                         
  -6   0   2       3402.98       3396.25       133.99 o                         
  -4   0   2      22084.72      23398.20       231.88 o                         
   2   0   2        519.37        473.25        30.04 o                         
   4   0   2     154309.77     155497.19       676.87 o                         
   6   0   2        607.48        579.55        51.88 o                         
   8   0   2       5466.28       4992.27       163.73 o                         
  10   0   2        515.09        456.65        58.53 o                         
  12   0   2       5251.65       5036.96       196.58 o                         
  14   0   2       7246.46       6966.67       251.33 o                         
  16   0   2       3228.73       3031.89       177.28 o                         
  18   0   2       3662.86       3606.39       203.86 o                         
  20   0   2       2744.43       2921.36       195.47 o                         
  22   0   2      14793.13      15593.25       349.35 o                         
  24   0   2        303.81        354.19        98.21 o                         
 -25   1   2        323.15        408.85        84.22 o                         
 -23   1   2        301.33        324.04        53.93 o                         
 -21   1   2        237.22        197.93        39.24 o                         
 -19   1   2       7915.89       7951.04       157.63 o                         
 -17   1   2       2734.24       2699.52        92.62 o                         
 -15   1   2       3647.27       3560.93       104.15 o                         
 -13   1   2       3713.16       3703.32        98.63 o                         
 -11   1   2         78.93        103.65        25.42 o                         
  -9   1   2        125.12         72.90        16.46 o                         
  -7   1   2       5817.18       5639.14       142.33 o                         
  -5   1   2      21994.55      21367.58       148.92 o                         
  -3   1   2         34.04         71.78         8.36 o                         
  -1   1   2       7298.28       7755.39       123.27 o                         
   1   1   2      27143.20      26242.25       284.20 o                         
   3   1   2      39971.33      39095.15       295.34 o                         
   5   1   2      46833.71      46365.77       344.65 o                         
   7   1   2       3516.46       3756.50       152.82 o                         
   9   1   2        495.60        580.44        69.63 o                         
  11   1   2       2596.19       2307.32        93.50 o                         
  13   1   2       1472.76       1359.92        79.04 o                         
  15   1   2       3013.91       2751.54       118.63 o                         
  17   1   2        691.95        688.93        65.54 o                         
  19   1   2       5860.54       5937.96       192.62 o                         
  21   1   2         36.96         81.48        37.64 o                         
  23   1   2        872.01       1051.53        91.09 o                         
  25   1   2        538.08        563.91        84.27 o                         
 -24   2   2         11.90         25.98        32.15 o                         
 -22   2   2        354.24        475.19        77.13 o                         
 -20   2   2          0.18        -32.37        25.45 o                         
 -18   2   2          5.10         -7.32        22.76 o                         
 -16   2   2       2492.81       2560.78        76.23 o                         
 -14   2   2        365.51        343.11        30.11 o                         
 -12   2   2       2534.58       2321.05        86.33 o                         
 -10   2   2      11662.08      11263.71       154.21 o                         
  -8   2   2       3202.48       3108.93        76.45 o                         
  -6   2   2         46.93         78.49        16.00 o                         
  -4   2   2       6062.37       6204.80        92.23 o                         
  -2   2   2       2678.13       2655.01        49.11 o                         
   0   2   2        668.67        791.83        25.61 o                         
   2   2   2        379.67        349.05        17.53 o                         
   4   2   2       8340.34       8864.74        97.98 o                         
   6   2   2      18202.27      18344.17       196.55 o                         
   8   2   2      11282.50      10729.51       164.91 o                         
  10   2   2        226.31        259.57        37.82 o                         
  12   2   2         50.08         30.21        21.22 o                         
  14   2   2        323.52        283.97        45.45 o                         
  16   2   2          2.94          1.83        23.06 o                         
  18   2   2         84.77         44.81        22.55 o                         
  20   2   2         16.44         28.14        82.18 o                         
  22   2   2         43.24         31.46        38.98 o                         
  24   2   2        382.92        549.50        72.01 o                         
 -21   3   2       3104.70       3232.60       211.36 o                         
 -19   3   2       1362.89       1505.70        94.70 o                         
 -17   3   2         34.11         44.06        22.41 o                         
 -15   3   2        463.49        406.18        39.43 o                         
 -13   3   2          0.49         -3.17        17.39 o                         
 -11   3   2      10864.61      11013.82       167.45 o                         
  -9   3   2       2564.30       2651.17        93.30 o                         
  -7   3   2        587.90        683.30        43.46 o                         
  -5   3   2       4233.54       4436.31       217.18 o                         
  -3   3   2      12695.91      12775.89       185.30 o                         
  -1   3   2       1719.48       1777.45        69.32 o                         
   1   3   2       2272.36       2307.70        61.98 o                         
   3   3   2        322.91        317.31        27.81 o                         
   5   3   2         36.75         64.66        26.10 o                         
   7   3   2        255.44        265.63        22.67 o                         
   9   3   2          2.03        -19.49        17.49 o                         
  11   3   2       3451.55       3354.70       113.74 o                         
  13   3   2        646.09        643.40        48.88 o                         
  15   3   2       1158.26       1120.34        68.95 o                         
  17   3   2       4786.20       5123.91       196.46 o                         
  19   3   2       2343.10       2714.55       160.81 o                         
  21   3   2        810.63        813.69        98.59 o                         
 -18   4   2        350.39        229.73        84.57 o                         
 -16   4   2       1376.00       1847.20       202.01 o                         
 -14   4   2         40.38         55.84        67.49 o                         
 -12   4   2          9.03         20.49        29.22 o                         
 -10   4   2        180.57        184.83        81.45 o                         
  -8   4   2       1064.32       1109.25        70.72 o                         
  -6   4   2        808.58        813.78       104.22 o                         
  -4   4   2       1017.12       1003.32        70.69 o                         
  -2   4   2          0.74          3.79        22.02 o                         
   0   4   2        127.52        141.44        24.04 o                         
   2   4   2         10.37          8.31        28.09 o                         
   4   4   2        586.98        523.73        94.33 o                         
   6   4   2       2219.25       2402.71       139.37 o                         
   8   4   2        320.62        308.02        57.76 o                         
  10   4   2         98.50        118.62        45.06 o                         
  12   4   2        185.48        216.62        53.18 o                         
  14   4   2        314.82        299.23        83.18 o                         
  16   4   2         21.80        -26.47        55.30 o                         
  18   4   2         31.18         20.75        72.63 o                         
 -13   5   2         13.05         91.28        51.78 o                         
 -11   5   2         17.31        -25.42        44.32 o                         
  -9   5   2        199.57        147.51        99.06 o                         
  -7   5   2        147.74        148.95        49.11 o                         
  -5   5   2        139.28        106.52        62.16 o                         
  -3   5   2        154.85        245.57        85.08 o                         
  -1   5   2        550.45        474.40        70.97 o                         
   1   5   2          3.71         -1.76        31.63 o                         
   3   5   2       2939.28       2764.39       227.62 o                         
   5   5   2       1707.39       1730.03       187.33 o                         
   7   5   2        627.58        552.46        84.66 o                         
   9   5   2        585.49        570.49        83.79 o                         
  11   5   2        880.11       1006.04       112.58 o                         
  13   5   2          0.32        -74.95        49.97 o                         
 -25   1   3       1143.80       1114.20       177.42 o                         
 -23   1   3        387.64        383.15        55.05 o                         
 -21   1   3        206.85        258.07        43.93 o                         
 -19   1   3       5656.80       5781.97       132.99 o                         
 -17   1   3       2030.56       2016.24        74.24 o                         
 -15   1   3         30.92         54.95        18.13 o                         
 -13   1   3       3678.87       3653.21        85.70 o                         
 -11   1   3        111.55        216.62        21.80 o                         
  -9   1   3        664.93        518.18        28.08 o                         
  -7   1   3        361.53        410.02        22.75 o                         
  -5   1   3       2582.55       2485.03        38.84 o                         
  -3   1   3      15153.13      15557.66       204.05 o                         
  -1   1   3        283.15        286.41        12.85 o                         
   1   1   3       4005.16       4238.84        81.81 o                         
   3   1   3      28202.60      29245.99       251.05 o                         
   5   1   3       1730.28       1802.38        71.43 o                         
   7   1   3       3774.61       3559.68       152.00 o                         
   9   1   3       3624.08       3727.80       169.28 o                         
  11   1   3       3679.99       3755.93       121.81 o                         
  13   1   3       4175.73       3848.24       131.51 o                         
  15   1   3       2544.94       2477.25       114.14 o                         
  17   1   3         11.98          9.14        27.32 o                         
  19   1   3         32.86         60.44        34.71 o                         
  21   1   3       2562.71       2599.16       138.22 o                         
  23   1   3          1.07        -65.10        43.40 o                         
  25   1   3        378.91        359.58        99.68 o                         
 -24   2   3         14.65         43.06        35.95 o                         
 -22   2   3        357.13        319.79        64.96 o                         
 -20   2   3          0.12         -1.33        31.32 o                         
 -18   2   3        162.58        194.96        31.70 o                         
 -16   2   3       2267.38       2268.50        71.05 o                         
 -14   2   3       5124.02       5140.42        99.10 o                         
 -12   2   3        635.08        611.70        40.34 o                         
 -10   2   3        514.57        501.80        30.91 o                         
  -8   2   3      27205.54      27561.25       290.44 o                         
  -6   2   3       5468.54       5435.03        92.45 o                         
  -4   2   3       5768.69       6073.85        84.82 o                         
  -2   2   3      10793.42      11499.08       129.06 o                         
   0   2   3        379.68        318.18        32.09 o                         
   2   2   3       3594.00       3684.14        69.07 o                         
   4   2   3      15490.20      17247.24       164.90 o                         
   6   2   3       6514.62       7070.67       170.25 o                         
   8   2   3        924.72        934.41        50.33 o                         
  10   2   3         17.27          6.61        18.65 o                         
  12   2   3       1515.70       1518.85       136.15 o                         
  14   2   3         52.33         20.70        31.25 o                         
  16   2   3        107.26         54.71        71.15 o                         
  18   2   3         76.22        136.15        34.75 o                         
  20   2   3       1766.74       1839.45       225.01 o                         
  22   2   3        453.95        622.64        87.06 o                         
  24   2   3         62.47        173.48        59.32 o                         
 -21   3   3        187.36        282.15        47.99 o                         
 -19   3   3        271.79        331.30        52.52 o                         
 -17   3   3         74.60         91.67        25.31 o                         
 -15   3   3          4.25        -21.13        17.48 o                         
 -13   3   3        871.05        838.27        45.38 o                         
 -11   3   3       6442.42       6366.07       133.56 o                         
  -9   3   3        385.10        341.76        30.51 o                         
  -7   3   3        180.96        207.21        24.48 o                         
  -5   3   3       2728.26       2702.61        66.25 o                         
  -3   3   3       2596.24       2291.29        80.69 o                         
  -1   3   3       1307.24       1332.15        61.04 o                         
   1   3   3       3093.77       3278.63        73.19 o                         
   3   3   3        901.96        879.92        36.30 o                         
   5   3   3         38.07         41.98        14.59 o                         
   7   3   3       1633.81       1644.06        75.96 o                         
   9   3   3        589.26        563.59        35.84 o                         
  11   3   3       1178.44       1230.36        57.24 o                         
  13   3   3          2.16         10.04        22.13 o                         
  15   3   3         48.39         84.80        25.28 o                         
  17   3   3        103.09        241.90        52.42 o                         
  19   3   3        133.28        211.62        91.15 o                         
  21   3   3        102.18         61.71        43.82 o                         
 -18   4   3        169.16        161.07        80.46 o                         
 -16   4   3       3976.32       3819.53       288.21 o                         
 -14   4   3       7435.88       8290.42       546.91 o                         
 -12   4   3        723.34        644.05        80.14 o                         
 -10   4   3        336.96        290.58        55.97 o                         
  -8   4   3        205.10        206.57        33.15 o                         
  -6   4   3        170.89        156.52        32.73 o                         
  -4   4   3       1254.11       1179.20        67.15 o                         
  -2   4   3        935.37        960.98        61.09 o                         
   0   4   3          4.53         19.13        25.11 o                         
   2   4   3       2761.72       2677.32       135.19 o                         
   4   4   3       1184.00       1284.33       138.18 o                         
   6   4   3       5266.44       5434.36       272.69 o                         
   8   4   3       3469.68       3254.85       166.09 o                         
  10   4   3         89.83         56.87        57.89 o                         
  12   4   3       1363.34       1344.56       117.67 o                         
  14   4   3        260.88        314.36        98.06 o                         
  16   4   3        294.83        432.25       110.34 o                         
  18   4   3        406.37        550.33       114.61 o                         
 -13   5   3         10.52         32.26        49.47 o                         
 -11   5   3        177.27        223.46        61.03 o                         
  -9   5   3        168.71        262.46        63.38 o                         
  -7   5   3        157.45        154.46        51.44 o                         
  -5   5   3        103.78        227.89        87.98 o                         
  -3   5   3       1061.55       1239.42       107.43 o                         
  -1   5   3        287.52        320.13        59.94 o                         
   1   5   3          7.57         38.18        62.83 o                         
   3   5   3        594.39        458.82       117.61 o                         
   5   5   3         49.00         98.39        66.98 o                         
   7   5   3       1125.14       1030.40       110.78 o                         
   9   5   3        194.35        133.83        63.03 o                         
  11   5   3          0.33         31.47        99.38 o                         
  13   5   3        951.61       1199.55       126.66 o                         
 -26   0   4        452.51        605.81       130.75 o                         
 -24   0   4       1103.29       1107.55       156.02 o                         
 -22   0   4       5267.41       5677.33       317.60 o                         
 -20   0   4        124.27         70.93        53.51 o                         
 -18   0   4        101.45         94.61        28.73 o                         
 -16   0   4        933.10        896.12        68.85 o                         
 -14   0   4       9341.67       9334.97       438.78 o                         
 -12   0   4        312.50        471.98        49.10 o                         
 -10   0   4          0.49         27.88        17.33 o                         
  -8   0   4         33.44         33.30        12.33 o                         
  -6   0   4      25325.83      26015.35       346.06 o                         
  -4   0   4       8878.09       9954.22       132.13 o                         
  -2   0   4      32288.80      32885.82       266.57 o                         
   0   0   4      15962.17      17228.02       166.62 o                         
   2   0   4       8968.94       8574.34       131.28 o                         
   4   0   4       2580.56       2718.26       101.89 o                         
   6   0   4        209.46        205.19        36.64 o                         
   8   0   4      17389.81      17202.52       325.98 o                         
  10   0   4       5380.08       5511.88       204.23 o                         
  12   0   4       3637.68       3756.80       180.37 o                         
  14   0   4      12788.23      12942.67       354.46 o                         
  16   0   4       8708.07       8694.37       310.13 o                         
  18   0   4       8197.20       8418.97       323.94 o                         
  20   0   4        996.03        781.20       108.50 o                         
  22   0   4       5073.33       5351.72       286.58 o                         
  24   0   4       1177.61       1152.99       146.49 o                         
 -25   1   4        447.59        484.42        80.81 o                         
 -23   1   4        261.54        353.90        55.87 o                         
 -21   1   4         67.95         37.70        26.50 o                         
 -19   1   4       1389.60       1336.51        81.89 o                         
 -17   1   4        107.96        117.44        23.70 o                         
 -15   1   4       9784.89       9916.09       170.57 o                         
 -13   1   4       9860.97      10065.18       138.60 o                         
 -11   1   4       9095.95       8897.77       118.95 o                         
  -9   1   4       1740.65       1654.46        42.78 o                         
  -7   1   4        585.78        581.39        26.85 o                         
  -5   1   4        499.35        474.41        17.53 o                         
  -3   1   4       3601.95       3877.79        64.09 o                         
  -1   1   4        227.98        207.18        14.05 o                         
   1   1   4       2820.71       3079.96        72.59 o                         
   3   1   4     130669.66     128077.62       431.07 o                         
   5   1   4      14121.08      13421.12       194.02 o                         
   7   1   4       5935.50       5772.43       198.50 o                         
   9   1   4      12981.57      13492.77       326.48 o                         
  11   1   4       1532.29       1325.32       108.09 o                         
  13   1   4        363.89        407.59        47.65 o                         
  15   1   4        220.33        176.22        37.14 o                         
  17   1   4        110.20         55.92        56.01 o                         
  19   1   4       1423.21       1479.00       102.91 o                         
  21   1   4       1179.04       1252.29       179.65 o                         
  23   1   4        765.46        798.77       237.69 o                         
  25   1   4        960.77       1133.11        95.56 o                         
 -24   2   4          2.07         26.36        39.33 o                         
 -22   2   4        181.33         84.09        29.64 o                         
 -20   2   4        349.65        294.03        38.31 o                         
 -18   2   4       1255.02       1251.66        69.08 o                         
 -16   2   4       1435.02       1317.44        67.08 o                         
 -14   2   4       4504.28       4171.96        88.53 o                         
 -12   2   4       1107.42       1013.97        50.65 o                         
 -10   2   4         18.57         23.54        14.60 o                         
  -8   2   4        131.14        191.03        20.91 o                         
  -6   2   4         31.92         40.78        14.81 o                         
  -4   2   4       1731.38       1789.01        40.10 o                         
  -2   2   4       5643.99       5825.80        96.58 o                         
   0   2   4      21468.67      21522.69       189.22 o                         
   2   2   4       3246.06       3170.19        44.90 o                         
   4   2   4       1083.63        843.67        36.32 o                         
   6   2   4       2442.81       2259.30        67.66 o                         
   8   2   4        132.64        180.12        39.13 o                         
  10   2   4        367.92        328.75        68.49 o                         
  12   2   4        952.92        895.42       108.88 o                         
  14   2   4        966.68        937.49       118.55 o                         
  16   2   4        134.28         63.80        27.67 o                         
  18   2   4       1092.26        892.50        98.97 o                         
  20   2   4       3031.69       3060.86       165.63 o                         
  22   2   4       2241.61       2312.55       149.99 o                         
  24   2   4        666.90        599.49        70.25 o                         
 -21   3   4        561.21        434.80        57.60 o                         
 -19   3   4        328.25        404.27        53.78 o                         
 -17   3   4        675.48        597.63        48.48 o                         
 -15   3   4         29.25          3.15        22.40 o                         
 -13   3   4        113.74        126.41        29.03 o                         
 -11   3   4       3630.36       3563.54       110.80 o                         
  -9   3   4        112.33        115.19        21.44 o                         
  -7   3   4      11450.56      11573.34       226.09 o                         
  -5   3   4       1125.15       1062.09        56.34 o                         
  -3   3   4         44.20         64.07        19.73 o                         
  -1   3   4       6931.89       6237.82       247.97 o                         
   1   3   4       9929.17      10617.10       171.67 o                         
   3   3   4         44.40         48.93        17.87 o                         
   5   3   4          1.90         -6.62         9.21 o                         
   7   3   4        427.13        474.86        28.02 o                         
   9   3   4       3370.50       3398.43        96.99 o                         
  11   3   4       7499.72       7677.90       136.89 o                         
  13   3   4        338.55        347.47        36.75 o                         
  15   3   4          7.55         31.73        21.99 o                         
  17   3   4         57.80         75.97        63.73 o                         
  19   3   4        500.57        844.90       143.13 o                         
  21   3   4        285.06        361.66       102.63 o                         
 -18   4   4        699.54        726.22       135.00 o                         
 -16   4   4        180.88        501.89       110.00 o                         
 -14   4   4          0.51        -45.96        49.44 o                         
 -12   4   4        131.92        178.13        49.44 o                         
 -10   4   4          5.92          9.85        21.01 o                         
  -8   4   4         89.54         60.68        21.88 o                         
  -6   4   4       1376.64       1414.11       112.97 o                         
  -4   4   4        677.79        723.31        76.20 o                         
  -2   4   4        860.32        844.88        59.42 o                         
   0   4   4         23.54         48.76        22.20 o                         
   2   4   4         60.40         74.90        32.95 o                         
   4   4   4       1078.66       1006.20       125.93 o                         
   6   4   4       3284.88       3084.13       158.61 o                         
   8   4   4       1211.71       1016.65        98.67 o                         
  10   4   4        406.45        341.97        73.16 o                         
  12   4   4        867.09        824.10        98.40 o                         
  14   4   4        530.56        547.43       114.24 o                         
  16   4   4         21.57        204.63        86.08 o                         
  18   4   4        320.40        611.03       149.46 o                         
 -13   5   4        848.11        848.12       109.65 o                         
 -11   5   4         78.92        107.88        48.75 o                         
  -9   5   4         76.48         87.09        44.79 o                         
  -7   5   4         93.84        161.55        65.46 o                         
  -5   5   4         10.43         62.12        56.96 o                         
  -3   5   4       1012.40       1148.24       105.02 o                         
  -1   5   4        141.69        139.30        58.42 o                         
   1   5   4          5.66         -9.58        43.59 o                         
   3   5   4          8.63         72.15        62.74 o                         
   5   5   4        463.18        629.86        88.56 o                         
   7   5   4       1120.33       1008.13       107.76 o                         
   9   5   4         17.59        -28.88        50.93 o                         
  11   5   4         31.71         34.52       106.05 o                         
  13   5   4          8.35         28.37       160.54 o                         
 -25   1   5       1569.64       1773.23       146.05 o                         
 -23   1   5        989.49       1044.88       107.48 o                         
 -21   1   5        278.06        241.59        38.13 o                         
 -19   1   5       3831.58       3770.40       133.11 o                         
 -17   1   5       2075.82       2073.68        73.44 o                         
 -15   1   5        189.12        167.09        22.51 o                         
 -13   1   5          2.73         16.28        12.56 o                         
 -11   1   5       4686.34       4863.07        86.15 o                         
  -9   1   5        730.90        658.40        26.77 o                         
  -7   1   5      18527.30      19845.80       165.06 o                         
  -5   1   5      19366.93      19200.59       115.45 o                         
  -3   1   5       8082.82       8456.07       107.07 o                         
  -1   1   5          1.29          0.92         7.79 o                         
   1   1   5       3802.64       3802.09        59.75 o                         
   3   1   5      98737.77      99515.43       391.74 o                         
   5   1   5       3962.15       3719.84       148.13 o                         
   7   1   5        382.18        449.25        62.27 o                         
   9   1   5      14546.39      15455.24       354.77 o                         
  11   1   5        269.88        124.91        28.08 o                         
  13   1   5        846.95        810.21        65.01 o                         
  15   1   5       1394.48       1199.29        84.27 o                         
  17   1   5       5334.92       5314.24       182.83 o                         
  19   1   5       1089.76       1049.34        87.51 o                         
  21   1   5       1594.29       1505.56       197.63 o                         
  23   1   5        695.57        709.78       125.85 o                         
  25   1   5       1629.35       1599.17       214.72 o                         
 -24   2   5         40.21        -14.81        69.45 o                         
 -22   2   5        126.43         82.26        37.62 o                         
 -20   2   5        254.13        235.12        36.54 o                         
 -18   2   5       1260.73       1205.13        67.11 o                         
 -16   2   5       1878.20       1730.29        77.14 o                         
 -14   2   5       2728.98       2690.22        70.61 o                         
 -12   2   5         42.06         62.72        18.56 o                         
 -10   2   5         43.85         35.07        12.72 o                         
  -8   2   5       3813.73       3721.43        84.98 o                         
  -6   2   5       3101.69       2875.66        78.61 o                         
  -4   2   5       4154.33       4236.98       109.28 o                         
  -2   2   5       1831.99       1820.65        46.24 o                         
   0   2   5       4443.97       4183.31       184.97 o                         
   2   2   5       4365.42       4724.94       122.83 o                         
   4   2   5       1890.43       1889.44        45.90 o                         
   6   2   5       7938.16       8799.31       129.09 o                         
   8   2   5      19737.54      19937.62       220.82 o                         
  10   2   5       6089.69       5894.48       255.25 o                         
  12   2   5       3199.93       3001.21       193.77 o                         
  14   2   5       2496.68       2371.13       182.76 o                         
  16   2   5         28.34         12.30        26.86 o                         
  18   2   5        254.49        236.92        45.32 o                         
  20   2   5         87.98        254.29        48.61 o                         
  22   2   5        114.60        225.71       193.65 o                         
 -21   3   5          2.60         42.15        33.82 o                         
 -19   3   5          9.77         25.26        23.58 o                         
 -17   3   5        215.45        174.06        40.82 o                         
 -15   3   5        123.96        152.10        37.12 o                         
 -13   3   5       8486.36       8725.81       166.12 o                         
 -11   3   5       4831.73       5240.88       120.84 o                         
  -9   3   5        421.30        385.60        34.51 o                         
  -7   3   5       1829.98       1849.25        70.75 o                         
  -5   3   5       1878.15       1680.86        70.92 o                         
  -3   3   5       3374.81       3578.55        70.63 o                         
  -1   3   5         16.44         22.33        11.91 o                         
   1   3   5        914.83       1002.45        38.58 o                         
   3   3   5        121.91         92.38        17.62 o                         
   5   3   5         79.69         66.21        16.06 o                         
   7   3   5       3991.56       4179.51        79.48 o                         
   9   3   5       1823.65       1857.33        60.76 o                         
  11   3   5      11512.43      11499.85       166.31 o                         
  13   3   5        310.90        315.53        35.76 o                         
  15   3   5       1276.56       1209.96       136.08 o                         
  17   3   5        274.98        216.28        72.50 o                         
  19   3   5        465.77        728.76       129.56 o                         
  21   3   5        336.42        284.35        87.90 o                         
 -18   4   5        606.96        505.44       118.32 o                         
 -16   4   5          0.06        -72.20        48.13 o                         
 -14   4   5       1587.11       1491.01       124.21 o                         
 -12   4   5        151.29        113.42        32.04 o                         
 -10   4   5       1121.68       1078.20        74.32 o                         
  -8   4   5        514.60        563.71        55.26 o                         
  -6   4   5        563.29        547.62        61.23 o                         
  -4   4   5       2570.97       2586.54       100.95 o                         
  -2   4   5       2338.58       2279.72        95.27 o                         
   0   4   5       2955.66       2763.22       105.58 o                         
   2   4   5       1048.30       1102.70       125.33 o                         
   4   4   5       1485.07       1569.71       151.48 o                         
   6   4   5       3967.03       4046.55       181.96 o                         
   8   4   5       1475.73       1462.42       114.95 o                         
  10   4   5          8.82        -28.27        34.34 o                         
  12   4   5         31.97         19.11        37.21 o                         
  14   4   5          1.17        -40.45        51.23 o                         
  16   4   5         46.16        226.20       102.17 o                         
  18   4   5       1690.87       1773.32       215.71 o                         
 -13   5   5       1460.92       1571.69       256.26 o                         
 -11   5   5       1306.00       1474.78       135.45 o                         
  -9   5   5        654.99        802.92        98.57 o                         
  -7   5   5        124.24        127.94        66.64 o                         
  -5   5   5        284.46        330.59        93.58 o                         
  -3   5   5          1.63        -30.46        33.03 o                         
  -1   5   5        347.33        384.41       131.91 o                         
   1   5   5       1789.22       2088.33       201.28 o                         
   3   5   5        387.30        310.37        81.51 o                         
   5   5   5       2520.54       2328.73       156.61 o                         
   7   5   5         34.76         97.11        48.47 o                         
   9   5   5         76.62         91.95        57.57 o                         
  11   5   5        235.49        318.33       107.02 o                         
  13   5   5        244.23        230.70        69.39 o                         
 -24   0   6        124.65        250.15        90.86 o                         
 -22   0   6       2391.68       2531.96       218.17 o                         
 -20   0   6         75.97         16.37        58.32 o                         
 -18   0   6         85.37        126.97        34.75 o                         
 -16   0   6        760.19        794.76        62.97 o                         
 -14   0   6         96.75        101.65        26.98 o                         
 -12   0   6      10480.25      10352.17       183.49 o                         
 -10   0   6      87538.05      89853.76      1734.65 o                         
  -8   0   6       1289.67       1165.38        45.90 o                         
  -6   0   6      10083.97      10325.72       121.33 o                         
  -4   0   6       1657.93       1953.50        82.27 o                         
  -2   0   6      35075.75      35695.20       319.97 o                         
   0   0   6      24805.56      26252.00       253.07 o                         
   2   0   6       1462.14       1426.43        63.08 o                         
   4   0   6       1264.04       1441.95       125.54 o                         
   6   0   6       5721.07       5213.03       170.45 o                         
   8   0   6      11605.58      11198.34       275.59 o                         
  10   0   6       2590.62       1937.09       128.73 o                         
  12   0   6      16867.29      17909.10       408.97 o                         
  14   0   6       2044.83       1930.97       146.74 o                         
  16   0   6       1692.37       1505.45       141.31 o                         
  18   0   6       2853.99       2701.84       191.56 o                         
  20   0   6         47.69        -21.61        37.63 o                         
  22   0   6       3453.41       3150.72       229.27 o                         
  24   0   6         79.81         -8.51        47.67 o                         
 -25   1   6         85.39         47.03        72.87 o                         
 -23   1   6        394.20        513.46       136.13 o                         
 -21   1   6       1058.02       1087.48        77.52 o                         
 -19   1   6       1080.17       1032.25        71.74 o                         
 -17   1   6        473.05        376.11        32.52 o                         
 -15   1   6        599.75        582.89        36.68 o                         
 -13   1   6        478.38        494.25        30.53 o                         
 -11   1   6       1652.67       1718.58        50.41 o                         
  -9   1   6          0.13         15.85         7.96 o                         
  -7   1   6       2764.08       2697.94        82.14 o                         
  -5   1   6         34.68         66.31        12.82 o                         
  -3   1   6       4665.73       4673.23        49.31 o                         
  -1   1   6       9290.59       9197.41        84.11 o                         
   1   1   6         12.93         12.83         9.95 o                         
   3   1   6         53.79         68.22        16.61 o                         
   5   1   6       5569.97       5459.79       181.70 o                         
   7   1   6      22349.81      23758.44       414.71 o                         
   9   1   6       1008.71        964.11        94.27 o                         
  11   1   6        226.88        141.93        29.52 o                         
  13   1   6        597.73        622.90        59.27 o                         
  15   1   6        429.53        360.10        50.81 o                         
  17   1   6        663.02        620.79        68.06 o                         
  19   1   6       1785.51       1717.29       128.52 o                         
  21   1   6        315.76        247.61        61.36 o                         
  23   1   6         81.13         81.84        37.67 o                         
  25   1   6       1451.32       1787.04       493.30 o                         
 -24   2   6       1225.73       1201.24        81.70 o                         
 -22   2   6       1268.65       1291.11        79.59 o                         
 -20   2   6         29.39         66.77        27.51 o                         
 -18   2   6       2041.39       2019.43        86.90 o                         
 -16   2   6      10335.97      10336.13       182.79 o                         
 -14   2   6       4814.92       4848.23       104.52 o                         
 -12   2   6        122.56         98.04        14.57 o                         
 -10   2   6         12.75         11.42        11.67 o                         
  -8   2   6        572.89        492.76        26.18 o                         
  -6   2   6       4419.18       4146.12        95.32 o                         
  -4   2   6       2864.76       2760.21        93.35 o                         
  -2   2   6       1774.21       1790.27        47.95 o                         
   0   2   6         63.00        101.13        19.16 o                         
   2   2   6       1138.19        960.56        58.78 o                         
   4   2   6      14766.49      14155.86       234.89 o                         
   6   2   6      10269.26      10968.99       222.44 o                         
   8   2   6      19827.27      19871.45       320.52 o                         
  10   2   6          3.80         44.80        45.75 o                         
  12   2   6          3.08         30.95        40.21 o                         
  14   2   6        242.14        252.68        81.33 o                         
  16   2   6        757.52        711.80        72.50 o                         
  18   2   6         79.57          4.20        29.06 o                         
  20   2   6        423.21        506.35        66.30 o                         
  22   2   6       2427.47       2514.17       159.77 o                         
 -21   3   6        114.36         91.00        36.65 o                         
 -19   3   6         92.84         91.43        35.08 o                         
 -17   3   6         87.35         82.57        38.11 o                         
 -15   3   6       2344.54       2302.91       104.28 o                         
 -13   3   6        750.23        815.22        53.86 o                         
 -11   3   6       2710.07       2664.70        98.20 o                         
  -9   3   6         72.21         92.47        20.26 o                         
  -7   3   6       6232.15       6216.06       180.79 o                         
  -5   3   6       4544.56       4538.67       116.16 o                         
  -3   3   6       2336.82       2429.02       105.75 o                         
  -1   3   6       2310.78       2102.80        84.32 o                         
   1   3   6        848.01        794.62        32.07 o                         
   3   3   6          9.15        -16.85        20.64 o                         
   5   3   6       3196.22       3085.93        54.73 o                         
   7   3   6       5306.34       5289.65       111.37 o                         
   9   3   6         46.13         44.98        18.67 o                         
  11   3   6       7000.59       7523.80       164.35 o                         
  13   3   6        150.61        103.10        45.29 o                         
  15   3   6       1715.16       1630.69       175.07 o                         
  17   3   6         85.61         25.98        55.53 o                         
  19   3   6         13.92        160.35        83.36 o                         
  21   3   6         61.51        121.92        76.74 o                         
 -18   4   6         50.13        289.14        94.76 o                         
 -16   4   6        995.57        942.40       142.62 o                         
 -14   4   6        163.03        216.99        55.75 o                         
 -12   4   6        473.82        479.17        54.73 o                         
 -10   4   6          1.41         23.22        21.56 o                         
  -8   4   6       6120.68       6555.30       209.99 o                         
  -6   4   6       1575.83       1566.21        99.16 o                         
  -4   4   6          0.82          7.44        20.56 o                         
  -2   4   6          0.62          0.18        22.19 o                         
   0   4   6       1329.49       1239.30        73.39 o                         
   2   4   6        121.20        174.72        41.80 o                         
   4   4   6         39.92        -32.10        50.92 o                         
   6   4   6         79.21         48.97        37.97 o                         
   8   4   6       2729.64       2603.31       153.39 o                         
  10   4   6       1046.87        971.40        98.46 o                         
  12   4   6         95.82         66.59        99.74 o                         
  14   4   6          0.44        -35.27        50.90 o                         
  16   4   6       1236.81       1234.52       170.14 o                         
  18   4   6         24.47         53.15        94.69 o                         
 -13   5   6        647.17        493.40        79.22 o                         
 -11   5   6        235.25        167.18        54.70 o                         
  -9   5   6         19.39         58.28       144.27 o                         
  -7   5   6       1985.57       2124.33       218.99 o                         
  -5   5   6         34.22        -84.81        69.17 o                         
  -3   5   6        153.96        168.58        48.61 o                         
  -1   5   6       1449.68       1554.41       119.16 o                         
   1   5   6       2370.74       2533.89       217.02 o                         
   3   5   6         62.25         -5.15        54.18 o                         
   5   5   6         57.53         83.93        47.81 o                         
   7   5   6          8.20        -61.97        42.13 o                         
   9   5   6          3.96         44.99        50.52 o                         
  11   5   6         87.66        130.06        77.16 o                         
 -25   1   7        379.63        660.70       104.96 o                         
 -23   1   7        538.67        534.20        67.87 o                         
 -21   1   7        970.86       1015.80        74.67 o                         
 -19   1   7          2.09         22.51        30.86 o                         
 -17   1   7         78.52         28.59        23.15 o                         
 -15   1   7       2099.53       2090.58        60.73 o                         
 -13   1   7       1194.08       1179.71        41.52 o                         
 -11   1   7       2310.60       2509.71        53.71 o                         
  -9   1   7        421.71        309.81        16.71 o                         
  -7   1   7        675.55        539.52        28.92 o                         
  -5   1   7       6119.68       6121.00       127.95 o                         
  -3   1   7      34523.27      35392.07       246.35 o                         
  -1   1   7       2112.16       2194.57        39.69 o                         
   1   1   7       9980.84      10321.96       120.94 o                         
   3   1   7       2161.17       2251.56        91.29 o                         
   5   1   7        852.86        732.82        71.25 o                         
   7   1   7       1143.81       1388.26       105.30 o                         
   9   1   7        229.23        334.09        62.41 o                         
  11   1   7         15.90         51.06        25.45 o                         
  13   1   7         89.06         73.33        29.58 o                         
  15   1   7       2189.20       2106.20       113.36 o                         
  17   1   7        360.27        350.07        53.59 o                         
  19   1   7       1475.54       1457.83       106.50 o                         
  21   1   7         22.18         63.38        36.31 o                         
  23   1   7        555.96        502.53        73.20 o                         
 -24   2   7         75.74        163.15        64.06 o                         
 -22   2   7        195.16        182.44        39.10 o                         
 -20   2   7        614.85        755.11        59.09 o                         
 -18   2   7         19.07         26.89        22.00 o                         
 -16   2   7       3385.82       3363.10       106.04 o                         
 -14   2   7       4092.33       4197.63        89.50 o                         
 -12   2   7       2403.07       2461.78        59.99 o                         
 -10   2   7         85.31         85.24        17.46 o                         
  -8   2   7         37.51          6.66         9.13 o                         
  -6   2   7        394.62        513.04        52.50 o                         
  -4   2   7         24.99         22.12        12.88 o                         
  -2   2   7        816.15        859.88        33.28 o                         
   0   2   7        124.54         87.01        18.34 o                         
   2   2   7          3.43         15.02        20.21 o                         
   4   2   7       4502.86       5402.42       119.57 o                         
   6   2   7      19589.48      19607.93       258.29 o                         
   8   2   7      11246.87      11045.58       240.64 o                         
  10   2   7         67.00         41.78        34.80 o                         
  12   2   7          1.13        -11.69        39.01 o                         
  14   2   7       7003.97       7064.90       321.38 o                         
  16   2   7        120.87         53.45        29.87 o                         
  18   2   7        199.24        161.63        42.34 o                         
  20   2   7        478.13        419.14        93.84 o                         
  22   2   7         37.58        128.65        75.13 o                         
 -21   3   7         27.98         16.99        38.38 o                         
 -19   3   7        431.27        525.94        90.96 o                         
 -17   3   7       1208.17       1209.28        81.90 o                         
 -15   3   7         59.62         62.60        30.25 o                         
 -13   3   7       2066.95       2015.28        80.93 o                         
 -11   3   7        824.40        968.75        58.01 o                         
  -9   3   7       2556.33       2664.73        82.02 o                         
  -7   3   7        796.68        690.49        63.35 o                         
  -5   3   7       2981.97       3016.29       204.84 o                         
  -3   3   7       2330.10       2343.95        84.87 o                         
  -1   3   7         46.28         24.41        18.43 o                         
   1   3   7          8.25          0.59        18.41 o                         
   3   3   7       1084.42        963.08        72.37 o                         
   5   3   7        162.43        115.17        20.17 o                         
   7   3   7          9.53         20.70        17.65 o                         
   9   3   7       6211.59       5971.15       129.46 o                         
  11   3   7       6288.36       6272.42       166.98 o                         
  13   3   7        289.59        201.57        74.74 o                         
  15   3   7        257.86        200.26        80.44 o                         
  17   3   7        191.99        201.36        74.56 o                         
  19   3   7         63.98        113.15        71.03 o                         
  21   3   7        468.67        469.41       115.94 o                         
 -18   4   7        951.73       1035.53       159.85 o                         
 -16   4   7        316.36        253.88        81.13 o                         
 -14   4   7        487.82        458.89        57.03 o                         
 -12   4   7        106.17         76.51        21.47 o                         
 -10   4   7        284.38        294.50        66.40 o                         
  -8   4   7       8557.93       9023.48       248.53 o                         
  -6   4   7       1555.08       1593.62        81.02 o                         
  -4   4   7         84.54         53.84        22.00 o                         
  -2   4   7        554.57        556.62        49.50 o                         
   0   4   7       6291.10       6058.66       159.90 o                         
   2   4   7       3737.31       3888.21       153.97 o                         
   4   4   7        688.77        582.40        69.64 o                         
   6   4   7        136.56        181.92        56.50 o                         
   8   4   7        826.25        843.96       138.81 o                         
  10   4   7       1215.93       1120.85       107.22 o                         
  12   4   7        200.15        261.30        70.13 o                         
  14   4   7       1231.52       1347.15       172.54 o                         
  16   4   7        295.11        338.87       113.94 o                         
  18   4   7        820.38        962.91       158.55 o                         
 -13   5   7        599.51        549.52        84.99 o                         
 -11   5   7        765.53        913.58       109.36 o                         
  -9   5   7       1124.24       1231.37       120.74 o                         
  -7   5   7        971.33        959.32       146.46 o                         
  -5   5   7       2672.00       2621.67       232.84 o                         
  -3   5   7          0.31        -54.28        36.19 o                         
  -1   5   7         35.96         36.47        61.68 o                         
   1   5   7        591.17        600.17       113.73 o                         
   3   5   7         38.17         74.56        58.08 o                         
   5   5   7        710.22        595.37        84.34 o                         
   7   5   7          6.94         28.17        66.83 o                         
   9   5   7        843.54       1055.06       115.87 o                         
  11   5   7       1228.98       1652.37       171.33 o                         
 -24   0   8          6.34        -96.26        64.17 o                         
 -22   0   8        411.01        655.12       116.60 o                         
 -20   0   8         99.78         72.25        46.56 o                         
 -18   0   8        949.24        876.07        69.66 o                         
 -16   0   8       3656.03       3361.27       122.85 o                         
 -14   0   8      13794.73      14268.37       594.73 o                         
 -12   0   8       2635.40       2773.93        92.60 o                         
 -10   0   8      22743.86      24749.09       192.71 o                         
  -8   0   8      20785.49      21764.71       367.99 o                         
  -6   0   8      17998.84      18591.68       481.11 o                         
  -4   0   8      20290.22      21261.98       867.68 o                         
  -2   0   8       5886.66       5913.05       144.98 o                         
   0   0   8       5385.58       6222.33       213.79 o                         
   2   0   8       2930.86       3159.82       200.65 o                         
   4   0   8       1008.37       1037.53        75.75 o                         
   6   0   8       1260.45       1229.71        90.84 o                         
   8   0   8       2329.88       2575.21       140.93 o                         
  10   0   8       1279.47       1332.06       112.91 o                         
  12   0   8      21393.16      23219.33       487.77 o                         
  14   0   8       1692.10       1575.19       138.08 o                         
  16   0   8        632.09        490.29        81.73 o                         
  18   0   8          7.00         27.97        46.33 o                         
  20   0   8         67.43         67.39        52.86 o                         
  22   0   8          8.80         65.73        42.35 o                         
  24   0   8        161.19        294.00        90.83 o                         
 -25   1   8       1619.02       1628.92       127.39 o                         
 -23   1   8        130.74        143.40        64.33 o                         
 -21   1   8          0.40         32.69        27.42 o                         
 -19   1   8       1150.59       1060.07        65.05 o                         
 -17   1   8        174.08        110.99        38.32 o                         
 -15   1   8         57.80         43.94        18.83 o                         
 -13   1   8       1261.27       1117.23        39.22 o                         
 -11   1   8       7640.40       7812.70       122.37 o                         
  -9   1   8        911.67        773.55        39.17 o                         
  -7   1   8       1230.76       1086.82        39.35 o                         
  -5   1   8      16558.10      16576.41       214.81 o                         
  -3   1   8       2494.47       2336.29        51.73 o                         
  -1   1   8       1886.79       1815.38        40.08 o                         
   1   1   8       7069.64       7015.36        90.52 o                         
   3   1   8      12218.71      12558.24       276.78 o                         
   5   1   8       8262.89       8487.65       236.92 o                         
   7   1   8        485.63        672.71        80.02 o                         
   9   1   8       2362.85       2230.78       147.31 o                         
  11   1   8        746.72        711.03        63.29 o                         
  13   1   8       4936.42       5029.68       167.88 o                         
  15   1   8         96.57        114.79        33.54 o                         
  17   1   8          2.89         10.94        29.38 o                         
  19   1   8         11.66         42.67        40.42 o                         
  21   1   8       1348.10       1501.79       116.64 o                         
  23   1   8        943.25        908.94        93.91 o                         
 -24   2   8        509.23        586.18        69.84 o                         
 -22   2   8       4274.26       4726.54       164.76 o                         
 -20   2   8       1745.50       1861.35        89.34 o                         
 -18   2   8        151.06         54.76        31.72 o                         
 -16   2   8       2181.27       2064.52        83.44 o                         
 -14   2   8        120.25        129.98        29.98 o                         
 -12   2   8         84.06        111.66        19.88 o                         
 -10   2   8          6.36         20.59         9.20 o                         
  -8   2   8        680.52        773.89        30.73 o                         
  -6   2   8       1063.94       1154.37        37.93 o                         
  -4   2   8       5204.33       5296.67       103.68 o                         
  -2   2   8      11503.90      11835.21       139.09 o                         
   0   2   8       7807.28       7364.24       154.65 o                         
   2   2   8        744.00        730.26        43.87 o                         
   4   2   8       2284.51       2232.16        78.89 o                         
   6   2   8      11795.63      11680.82       236.64 o                         
   8   2   8       1090.68       1409.82       123.51 o                         
  10   2   8       1269.83       1177.14       124.09 o                         
  12   2   8       1341.96       1563.81       146.69 o                         
  14   2   8       2583.31       2562.83       200.62 o                         
  16   2   8       1509.38       1558.63       107.12 o                         
  18   2   8        417.23        389.92        69.45 o                         
  20   2   8        524.10        531.88        73.52 o                         
  22   2   8          6.65        -21.07        63.83 o                         
 -21   3   8        456.63        386.46        50.28 o                         
 -19   3   8        120.03        164.72        34.16 o                         
 -17   3   8         76.65         28.99        31.60 o                         
 -15   3   8        350.73        386.61        46.72 o                         
 -13   3   8       2648.64       2665.98        92.97 o                         
 -11   3   8      19207.32      19833.61       237.34 o                         
  -9   3   8        117.02        114.10        28.29 o                         
  -7   3   8         25.09         21.27        27.88 o                         
  -5   3   8       1487.99       1296.36        64.38 o                         
  -3   3   8        151.26        134.42        25.26 o                         
  -1   3   8        660.98        618.98        45.79 o                         
   1   3   8       2468.54       2462.71       107.40 o                         
   3   3   8        299.51        282.77        46.36 o                         
   5   3   8        458.57        490.86       139.25 o                         
   7   3   8       5750.63       6133.45       201.01 o                         
   9   3   8       1548.34       1605.42       110.74 o                         
  11   3   8       8820.07       8100.00       351.70 o                         
  13   3   8        664.67        567.23       102.18 o                         
  15   3   8       3837.46       3765.06       262.55 o                         
  17   3   8         84.01        100.59        56.34 o                         
  19   3   8          0.98        122.68        81.34 o                         
  21   3   8        846.89        910.64       156.18 o                         
 -18   4   8        100.26        155.98        70.32 o                         
 -16   4   8         59.22        -45.56        58.38 o                         
 -14   4   8        944.32        888.32        74.29 o                         
 -12   4   8         53.36         27.95        23.25 o                         
 -10   4   8        501.47        473.54        51.57 o                         
  -8   4   8       4447.15       4657.66       181.30 o                         
  -6   4   8         78.17         71.31        34.77 o                         
  -4   4   8       1868.80       1788.53       124.51 o                         
  -2   4   8          2.66         -5.22        19.98 o                         
   0   4   8       1505.72       1475.64        81.90 o                         
   2   4   8          9.50         -2.95        26.93 o                         
   4   4   8         15.25        -26.17        32.03 o                         
   6   4   8        160.14        108.25        43.45 o                         
   8   4   8        365.69        330.44        66.43 o                         
  10   4   8         34.97         57.11        34.25 o                         
  12   4   8        170.64        178.82        51.26 o                         
  14   4   8       1794.15       2268.85       230.22 o                         
  16   4   8        310.21        290.27       109.28 o                         
 -13   5   8          0.04        -56.85        37.90 o                         
 -11   5   8         68.91        167.00        58.60 o                         
  -9   5   8         63.45         43.13        75.34 o                         
  -7   5   8       1065.83       1036.80       155.05 o                         
  -5   5   8        712.68        671.29       119.41 o                         
  -3   5   8       3970.33       4168.10       195.92 o                         
  -1   5   8        555.51        607.39       105.30 o                         
   1   5   8       1420.89       1508.28       162.10 o                         
   3   5   8       2211.55       2180.81       148.72 o                         
   5   5   8        107.23         32.05        96.59 o                         
   7   5   8        688.34        722.05       131.86 o                         
   9   5   8         13.06        -18.65        55.81 o                         
  11   5   8        488.95        469.08       202.42 o                         
 -25   1   9        412.43        432.37        61.26 o                         
 -23   1   9        186.24        231.23        47.73 o                         
 -21   1   9        950.77       1231.32       143.52 o                         
 -19   1   9       1719.17       1662.49        93.00 o                         
 -17   1   9        259.24        253.05        31.77 o                         
 -15   1   9        943.02        859.17        37.01 o                         
 -13   1   9        706.54        690.51        29.56 o                         
 -11   1   9        522.84        553.37        35.71 o                         
  -9   1   9        763.96        456.53        35.93 o                         
  -7   1   9       5551.99       5500.90        99.30 o                         
  -5   1   9        651.91        612.58        43.27 o                         
  -3   1   9      10464.71      10352.93        79.70 o                         
  -1   1   9        309.65        326.72        22.79 o                         
   1   1   9        913.57        996.90        39.95 o                         
   3   1   9       6373.12       6831.46       196.47 o                         
   5   1   9        373.97        426.95        29.72 o                         
   7   1   9       1418.41       1717.65       121.73 o                         
   9   1   9         18.14         19.99        35.79 o                         
  11   1   9       6850.60       6687.27       187.45 o                         
  13   1   9         84.00         91.51        38.23 o                         
  15   1   9        587.02        544.57        63.71 o                         
  17   1   9       2537.37       2383.81       136.08 o                         
  19   1   9       1858.06       1736.08       120.36 o                         
  21   1   9          6.91         71.82        66.03 o                         
  23   1   9        527.37        540.46        75.14 o                         
 -24   2   9         39.97         43.63        43.00 o                         
 -22   2   9        728.05        867.60        70.07 o                         
 -20   2   9        651.09        815.26        81.49 o                         
 -18   2   9       2027.56       2119.39        90.22 o                         
 -16   2   9        127.43        102.12        23.08 o                         
 -14   2   9        198.15        213.64        32.34 o                         
 -12   2   9       2211.19       2077.15       100.36 o                         
 -10   2   9       5489.88       5597.14       144.29 o                         
  -8   2   9       1792.36       1849.39        50.82 o                         
  -6   2   9        845.46        827.43        32.26 o                         
  -4   2   9       1014.18       1191.23        51.28 o                         
  -2   2   9        534.51        626.17        38.87 o                         
   0   2   9         29.75         20.49        19.01 o                         
   2   2   9       4386.32       4289.04       105.00 o                         
   4   2   9        264.19        300.53        32.67 o                         
   6   2   9       4601.34       4352.42       267.83 o                         
   8   2   9       2590.25       2385.61       162.23 o                         
  10   2   9       3750.59       3273.69       201.75 o                         
  12   2   9        362.49        251.63        71.22 o                         
  14   2   9        750.82        823.85       119.64 o                         
  16   2   9          9.01        -27.17        29.22 o                         
  18   2   9          0.01         -0.04        36.17 o                         
  20   2   9        222.14        261.05        56.70 o                         
  22   2   9        317.14        387.07       109.01 o                         
 -21   3   9        119.50         89.07        36.56 o                         
 -19   3   9        118.34        108.32        41.00 o                         
 -17   3   9         64.48         93.86        34.93 o                         
 -15   3   9       1083.69       1050.61        73.34 o                         
 -13   3   9       2511.05       2256.51        86.74 o                         
 -11   3   9       1424.83       1375.70        81.11 o                         
  -9   3   9         39.16         32.76        19.75 o                         
  -7   3   9        199.78        163.32        34.35 o                         
  -5   3   9        171.81        146.86        24.88 o                         
  -3   3   9         10.49         -3.20        15.70 o                         
  -1   3   9       2127.93       2118.42        82.82 o                         
   1   3   9       2942.05       3028.54       120.95 o                         
   3   3   9       1389.07       1157.18        66.64 o                         
   5   3   9       2969.53       2767.34       132.18 o                         
   7   3   9          0.17         24.39        37.33 o                         
   9   3   9       2432.69       2339.23       132.46 o                         
  11   3   9        617.53        741.56       136.87 o                         
  13   3   9         42.25         71.07        54.50 o                         
  15   3   9         83.48         14.76        73.39 o                         
  17   3   9         80.28         59.72        54.93 o                         
  19   3   9         17.49         88.81        45.09 o                         
  21   3   9        669.50        807.26       152.62 o                         
 -18   4   9        107.99         76.46        59.33 o                         
 -16   4   9         40.96        173.34        45.96 o                         
 -14   4   9         68.62         57.74        27.52 o                         
 -12   4   9        101.88        170.98        49.63 o                         
 -10   4   9       1904.59       1812.62        99.27 o                         
  -8   4   9       3787.33       4074.35       238.20 o                         
  -6   4   9        394.16        351.40        41.72 o                         
  -4   4   9       7744.51       8165.67       185.39 o                         
  -2   4   9       2775.10       2655.77       107.25 o                         
   0   4   9        225.74        239.60        44.40 o                         
   2   4   9        781.54        760.81        71.67 o                         
   4   4   9       2598.70       2709.45       181.78 o                         
   6   4   9        342.20        377.20        61.85 o                         
   8   4   9         32.97          4.38        32.81 o                         
  10   4   9        116.03         34.84        54.74 o                         
  12   4   9        586.25        799.17       130.98 o                         
  14   4   9       9240.37       9716.97       454.57 o                         
  16   4   9        722.65       1046.26       159.12 o                         
 -13   5   9        789.01        777.96        99.44 o                         
 -11   5   9         66.14        112.94        83.31 o                         
  -9   5   9         56.00        126.69       126.97 o                         
  -7   5   9       1422.09       1340.25       183.06 o                         
  -5   5   9         25.64        -82.85        61.12 o                         
  -3   5   9       1900.97       1867.40       136.12 o                         
  -1   5   9        787.94        598.04       105.94 o                         
   1   5   9        339.65        366.85        62.91 o                         
   3   5   9       1091.42       1246.72       116.17 o                         
   5   5   9       1183.82       1215.54       115.41 o                         
   7   5   9        557.12        511.22        84.14 o                         
   9   5   9          3.89        -44.54        36.21 o                         
  11   5   9         10.57         19.97        36.95 o                         
 -24   0  10        589.13        628.27       113.08 o                         
 -22   0  10       5858.05       6552.25       347.57 o                         
 -20   0  10       1272.56       1258.58       142.62 o                         
 -18   0  10       1286.96       1376.66        99.98 o                         
 -16   0  10       6627.03       6716.29       339.48 o                         
 -14   0  10       3263.74       3150.06       169.76 o                         
 -12   0  10       1288.04       1716.85       142.70 o                         
 -10   0  10       2112.94       2210.82        56.44 o                         
  -8   0  10        218.85        169.91        15.78 o                         
  -6   0  10       1044.20       1105.55        89.82 o                         
  -4   0  10        277.54        230.03        22.38 o                         
  -2   0  10      13310.95      12894.66       237.83 o                         
   0   0  10      40345.54      42894.10       420.46 o                         
   2   0  10        795.52        786.33        58.35 o                         
   4   0  10      18432.67      18331.82       221.47 o                         
   6   0  10      42113.17      42448.13       546.89 o                         
   8   0  10      17337.51      17322.87       380.07 o                         
  10   0  10      14590.76      16262.38       395.28 o                         
  12   0  10      11805.29      13179.44       382.81 o                         
  14   0  10       1256.11       1248.95       130.39 o                         
  16   0  10          0.71         47.82        43.39 o                         
  18   0  10       2135.13       1939.83       175.73 o                         
  20   0  10          0.02        -44.09        42.20 o                         
  22   0  10         26.55        -14.71        41.31 o                         
  24   0  10        412.74        365.71        92.35 o                         
 -25   1  10        141.47        163.28        55.89 o                         
 -23   1  10        358.36        528.14        65.40 o                         
 -21   1  10       2207.90       2389.76       193.35 o                         
 -19   1  10       1226.27       1189.32        79.89 o                         
 -17   1  10        177.69        111.88        22.77 o                         
 -15   1  10        479.49        530.05        43.56 o                         
 -13   1  10         64.96         86.85        11.13 o                         
 -11   1  10       2703.46       2529.83       108.91 o                         
  -9   1  10        504.77        507.10        36.83 o                         
  -7   1  10      28631.83      29859.15       230.09 o                         
  -5   1  10      14529.52      14156.20       207.71 o                         
  -3   1  10      13957.65      13973.77       104.12 o                         
  -1   1  10        726.68        818.99        22.07 o                         
   1   1  10         11.54         18.89         7.03 o                         
   3   1  10       3499.40       3467.34       158.12 o                         
   5   1  10       3062.19       3498.89        80.11 o                         
   7   1  10       1572.57       1696.10       123.98 o                         
   9   1  10       6116.08       6667.76       257.64 o                         
  11   1  10       1227.37       1198.96        84.08 o                         
  13   1  10        253.53        211.68        42.19 o                         
  15   1  10       2552.77       2489.37       130.91 o                         
  17   1  10       8319.27       9156.63       260.71 o                         
  19   1  10        329.67        292.45        53.75 o                         
  21   1  10         84.10         30.67        37.09 o                         
  23   1  10        144.30        134.48        48.79 o                         
 -24   2  10        417.25        547.06        75.90 o                         
 -22   2  10          2.31          8.75        30.48 o                         
 -20   2  10          2.04         56.33        31.59 o                         
 -18   2  10        370.48        392.06        49.41 o                         
 -16   2  10         12.85         14.38        25.50 o                         
 -14   2  10        263.78        283.55        36.82 o                         
 -12   2  10         49.63          8.41        20.85 o                         
 -10   2  10       3622.65       3395.75        66.71 o                         
  -8   2  10      16598.95      17451.03       199.18 o                         
  -6   2  10      11440.10      12042.40       119.13 o                         
  -4   2  10       8912.14       9991.10       145.90 o                         
  -2   2  10       4365.01       4175.23        69.36 o                         
   0   2  10       3364.83       3078.08       135.66 o                         
   2   2  10       1510.02       1723.88        87.51 o                         
   4   2  10       3317.84       3387.20       100.27 o                         
   6   2  10        212.03        313.35        24.24 o                         
   8   2  10       2659.14       2718.61       173.32 o                         
  10   2  10        986.90        811.50       107.04 o                         
  12   2  10       3952.14       3718.75       228.41 o                         
  14   2  10       1622.17       1532.66       156.12 o                         
  16   2  10        401.94        340.71        57.06 o                         
  18   2  10       2228.83       2289.19       140.42 o                         
  20   2  10       1933.20       1926.54       140.00 o                         
  22   2  10        361.70        326.73       125.87 o                         
 -21   3  10        985.57       1049.15        88.29 o                         
 -19   3  10       1932.84       2136.98       115.93 o                         
 -17   3  10       2124.66       2191.74       109.92 o                         
 -15   3  10         48.61         56.21        25.16 o                         
 -13   3  10       1949.36       2019.66        81.20 o                         
 -11   3  10       3110.48       3222.62       118.13 o                         
  -9   3  10          2.29        -12.10        21.46 o                         
  -7   3  10        954.86        912.54        53.06 o                         
  -5   3  10        959.45        912.65        55.12 o                         
  -3   3  10        596.29        576.79        44.98 o                         
  -1   3  10        700.17        697.14        50.03 o                         
   1   3  10       3974.54       3898.09       138.66 o                         
   3   3  10       3336.14       3248.89       111.07 o                         
   5   3  10        915.02        651.13        54.25 o                         
   7   3  10       2813.89       2724.64       136.97 o                         
   9   3  10       1789.27       1626.31       119.82 o                         
  11   3  10       9398.09       9328.38       381.56 o                         
  13   3  10        311.19        188.38        55.00 o                         
  15   3  10          3.91         46.98        43.93 o                         
  17   3  10          0.56        142.60        74.52 o                         
  19   3  10        950.10       1103.15       106.11 o                         
 -18   4  10         38.22        123.82        76.68 o                         
 -16   4  10        335.97        356.12        60.45 o                         
 -14   4  10        620.90        578.81        62.04 o                         
 -12   4  10        106.83        114.00        33.07 o                         
 -10   4  10         10.38          4.16        24.54 o                         
  -8   4  10        716.97        810.59        81.56 o                         
  -6   4  10       1019.84       1017.13        67.04 o                         
  -4   4  10         12.84         14.09        26.36 o                         
  -2   4  10        277.71        270.15        42.32 o                         
   0   4  10          9.00         70.39        29.00 o                         
   2   4  10         68.21         47.66        28.07 o                         
   4   4  10       2669.14       2235.62       134.22 o                         
   6   4  10        423.58        398.01        65.34 o                         
   8   4  10        878.97        659.50        81.91 o                         
  10   4  10          0.10        -25.05        35.49 o                         
  12   4  10        108.74        222.38        90.18 o                         
  14   4  10        236.57        692.88       167.69 o                         
  16   4  10       1721.65       1861.32       220.55 o                         
 -11   5  10        196.68        244.77        59.30 o                         
  -9   5  10         92.98         48.26        86.76 o                         
  -7   5  10        686.65        887.28       149.15 o                         
  -5   5  10       2735.90       3011.91       258.74 o                         
  -3   5  10        896.55        817.61       139.98 o                         
  -1   5  10         10.04        -23.01        25.48 o                         
   1   5  10        192.42        203.56        93.73 o                         
   3   5  10        375.22        363.93        70.92 o                         
   5   5  10          7.13        -30.01        49.09 o                         
   7   5  10         34.03         22.01        38.27 o                         
   9   5  10        395.88        413.14        72.40 o                         
  11   5  10        107.77        170.35        89.10 o                         
 -25   1  11       1643.48       1700.95       116.96 o                         
 -23   1  11          1.35         31.44        51.72 o                         
 -21   1  11        696.78        656.92        69.32 o                         
 -19   1  11       1248.63       1199.19        72.92 o                         
 -17   1  11        106.12         80.05        19.52 o                         
 -15   1  11       1244.42       1170.03        59.42 o                         
 -13   1  11       3609.61       3128.14       102.10 o                         
 -11   1  11         41.14         17.86        28.51 o                         
  -9   1  11       1142.65       1129.46        69.49 o                         
  -7   1  11      23136.60      24984.42       244.49 o                         
  -5   1  11       1476.60       1395.52        43.12 o                         
  -3   1  11       2496.51       2674.45        58.88 o                         
  -1   1  11       3708.68       3716.47        54.01 o                         
   1   1  11       2921.66       3074.39        83.02 o                         
   3   1  11        844.10        903.19        38.66 o                         
   5   1  11          6.18         -2.63        24.31 o                         
   7   1  11       5636.51       5924.39       231.73 o                         
   9   1  11        150.04        115.71        56.57 o                         
  11   1  11       2294.63       2067.48       145.08 o                         
  13   1  11       1468.93       1347.72        92.34 o                         
  15   1  11       2564.14       2552.70       135.40 o                         
  17   1  11        152.34        327.71        61.50 o                         
  19   1  11       1135.77       1014.51        96.14 o                         
  21   1  11         22.14          2.40        66.00 o                         
  23   1  11          2.27        -23.65        37.15 o                         
 -24   2  11         79.27         79.90        82.04 o                         
 -22   2  11         44.37         77.53        45.17 o                         
 -20   2  11        697.46        682.69        66.00 o                         
 -18   2  11       2369.04       2372.23       111.16 o                         
 -16   2  11        586.83        650.52        58.27 o                         
 -14   2  11       1553.52       1644.42        82.78 o                         
 -12   2  11       1045.18       1007.50        62.46 o                         
 -10   2  11        442.73        375.94        38.10 o                         
  -8   2  11       1211.24       1212.83        37.85 o                         
  -6   2  11        110.41        163.15        15.20 o                         
  -4   2  11         14.85         -3.17        14.05 o                         
  -2   2  11        384.49        399.51        24.59 o                         
   0   2  11      11581.96      12020.75       171.57 o                         
   2   2  11       4395.23       4195.02       107.45 o                         
   4   2  11       4686.77       4517.56       162.72 o                         
   6   2  11          7.54          7.22         8.66 o                         
   8   2  11        889.64        722.33        93.07 o                         
  10   2  11        878.65        868.86       114.19 o                         
  12   2  11       1736.07       1691.27       165.09 o                         
  14   2  11         36.07        101.70        72.00 o                         
  16   2  11         76.01         58.02        37.52 o                         
  18   2  11        114.94        126.27        63.66 o                         
  20   2  11        159.47        276.05        59.97 o                         
  22   2  11        519.81        555.80       161.49 o                         
 -21   3  11        720.19        719.23        72.64 o                         
 -19   3  11        838.15        894.32        78.56 o                         
 -17   3  11        216.46        213.98        50.07 o                         
 -15   3  11        496.26        508.99        69.99 o                         
 -13   3  11       1394.09       1192.90        91.40 o                         
 -11   3  11       4949.15       5072.83       148.58 o                         
  -9   3  11       1143.99       1164.80        73.46 o                         
  -7   3  11          5.03        -20.67        19.73 o                         
  -5   3  11       1004.43        906.82        81.59 o                         
  -3   3  11       2230.99       2280.16        87.63 o                         
  -1   3  11        730.06        727.55        60.41 o                         
   1   3  11       2250.12       2270.67       160.94 o                         
   3   3  11        588.73        610.83        52.31 o                         
   5   3  11       1230.11       1093.02        69.85 o                         
   7   3  11       1174.95       1008.55        86.10 o                         
   9   3  11       2875.62       2677.46       144.67 o                         
  11   3  11        648.70        680.35       118.13 o                         
  13   3  11        440.89        301.18        77.76 o                         
  15   3  11        520.72        440.87       101.90 o                         
  17   3  11        139.07        213.12        92.47 o                         
  19   3  11         84.97         65.23       109.33 o                         
 -18   4  11         73.14         69.72        46.30 o                         
 -16   4  11          0.10         55.96        40.25 o                         
 -14   4  11        732.26        846.37        73.54 o                         
 -12   4  11       2512.83       2551.52       122.74 o                         
 -10   4  11          0.51        -16.21        24.99 o                         
  -8   4  11        152.14        208.73        48.25 o                         
  -6   4  11        915.05        801.34        79.05 o                         
  -4   4  11       3902.18       4100.20       133.75 o                         
  -2   4  11       6116.10       6366.39       182.21 o                         
   0   4  11       1064.91       1066.17        83.70 o                         
   2   4  11        186.91        178.77        34.16 o                         
   4   4  11          6.48         -4.60        20.77 o                         
   6   4  11        490.10        517.98        71.90 o                         
   8   4  11        151.19        248.84        60.89 o                         
  10   4  11       1491.67       1479.32       124.10 o                         
  12   4  11        125.87        179.54        83.68 o                         
  14   4  11       3099.35       3171.21       267.88 o                         
  16   4  11        983.88       1475.98       214.91 o                         
 -11   5  11        470.03        381.68        78.15 o                         
  -9   5  11        819.47        783.19       132.40 o                         
  -7   5  11        355.30        213.85        84.79 o                         
  -5   5  11       6116.75       6715.23       380.03 o                         
  -3   5  11        653.54        624.45       105.61 o                         
  -1   5  11         74.29         93.21       115.72 o                         
   1   5  11        209.83        104.04        61.23 o                         
   3   5  11          9.75          8.82        38.63 o                         
   5   5  11        476.17        330.23       107.36 o                         
   7   5  11        977.47       1162.65       117.48 o                         
   9   5  11        801.02        717.88       101.76 o                         
  11   5  11        668.72        876.01       110.23 o                         
 -24   0  12       1168.03       1169.85       183.35 o                         
 -22   0  12       2880.75       3213.10       250.80 o                         
 -20   0  12        832.94        861.89       128.59 o                         
 -18   0  12       5170.84       4995.65       274.55 o                         
 -16   0  12       3055.52       2950.88       137.43 o                         
 -14   0  12        117.63        123.44        21.51 o                         
 -12   0  12       1556.77       1534.37        93.47 o                         
 -10   0  12       4050.76       4476.37        66.51 o                         
  -8   0  12         13.96         12.79         6.42 o                         
  -6   0  12       4767.42       4967.74       197.56 o                         
  -4   0  12      10616.71      12685.93       380.00 o                         
  -2   0  12      60983.95      63215.43       572.91 o                         
   0   0  12      58185.68      60452.70       543.83 o                         
   2   0  12       3226.07       2803.26       119.17 o                         
   4   0  12       5386.56       5292.02       127.20 o                         
   6   0  12       3203.45       3022.67       156.52 o                         
   8   0  12        640.46        690.87        82.59 o                         
  10   0  12        706.47        671.82        87.39 o                         
  12   0  12       2753.94       3132.51       195.06 o                         
  14   0  12        104.52        120.52        48.69 o                         
  16   0  12       1001.50        781.36       114.52 o                         
  18   0  12       3646.25       3368.35       236.86 o                         
  20   0  12       3055.08       2949.02       233.77 o                         
  22   0  12       2858.31       2864.00       236.94 o                         
  24   0  12        175.11        261.29        81.63 o                         
 -25   1  12         84.82        180.28        56.01 o                         
 -23   1  12        288.25        385.25        61.99 o                         
 -21   1  12          0.11         53.30        33.84 o                         
 -19   1  12        501.85        394.06        40.88 o                         
 -17   1  12        173.69        192.16        28.63 o                         
 -15   1  12        375.26        388.46        40.91 o                         
 -13   1  12       3332.54       3170.64       102.21 o                         
 -11   1  12       6187.32       5828.75       158.09 o                         
  -9   1  12        171.28        171.74        31.19 o                         
  -7   1  12        167.06         89.63        16.95 o                         
  -5   1  12        454.15        500.50        21.88 o                         
  -3   1  12        975.97       1123.62        34.35 o                         
  -1   1  12        614.45        693.02        28.50 o                         
   1   1  12       8438.87       8427.47       113.23 o                         
   3   1  12        751.16        999.53       114.25 o                         
   5   1  12       1849.41       2070.34        92.50 o                         
   7   1  12        528.37        418.21        67.80 o                         
   9   1  12       4091.36       4265.15       215.73 o                         
  11   1  12       2300.17       2001.10       109.09 o                         
  13   1  12        374.62        337.66        72.04 o                         
  15   1  12       2822.01       2691.73       143.91 o                         
  17   1  12        299.08        322.07        57.11 o                         
  19   1  12         98.37        116.69        38.57 o                         
  21   1  12         36.32         15.14        39.95 o                         
  23   1  12        112.22         96.67        42.97 o                         
 -22   2  12        234.82        343.14        72.85 o                         
 -20   2  12        428.26        397.99        54.41 o                         
 -18   2  12       1278.34       1250.80        82.04 o                         
 -16   2  12       1810.73       1755.56        90.97 o                         
 -14   2  12        672.63        611.93        59.69 o                         
 -12   2  12          8.44         19.36        52.32 o                         
 -10   2  12        433.85        373.30        36.97 o                         
  -8   2  12       8679.61       8580.30       328.13 o                         
  -6   2  12        754.24        643.73        35.40 o                         
  -4   2  12       3266.97       3210.31        67.91 o                         
  -2   2  12      11793.66      13062.56       211.22 o                         
   0   2  12         61.25         75.76        18.78 o                         
   2   2  12         71.68         58.38        19.77 o                         
   4   2  12       4267.99       4061.55       113.77 o                         
   6   2  12       6774.14       6775.49       182.96 o                         
   8   2  12        725.92        702.06        95.76 o                         
  10   2  12       3366.33       3545.98       215.14 o                         
  12   2  12       6903.64       6768.12       312.60 o                         
  14   2  12       4843.25       4492.61       271.09 o                         
  16   2  12       1982.86       1789.73       123.25 o                         
  18   2  12        541.79        481.83        75.70 o                         
  20   2  12        228.15        199.55        52.42 o                         
  22   2  12         59.32         62.49        98.67 o                         
 -21   3  12        633.34        634.53        71.10 o                         
 -19   3  12        334.92        456.68        75.31 o                         
 -17   3  12       3420.79       3588.06       261.52 o                         
 -15   3  12       2028.33       1884.41       124.82 o                         
 -13   3  12          1.72        -27.51        22.19 o                         
 -11   3  12        253.95        290.82        41.50 o                         
  -9   3  12         89.48        140.09        32.01 o                         
  -7   3  12          0.07          6.10        16.20 o                         
  -5   3  12       3751.69       3759.45       110.39 o                         
  -3   3  12       3514.00       3482.05        73.88 o                         
  -1   3  12        819.86        898.49        92.21 o                         
   1   3  12       3748.69       3900.69       189.30 o                         
   3   3  12       1549.39       1369.76        74.47 o                         
   5   3  12       2134.23       1983.66        91.81 o                         
   7   3  12       2048.09       1914.07       120.56 o                         
   9   3  12        527.55        494.85        92.27 o                         
  11   3  12       1618.15       1551.55       166.19 o                         
  13   3  12        225.94        118.17        69.28 o                         
  15   3  12         33.44         49.26        60.71 o                         
  17   3  12        896.54        898.44       157.14 o                         
  19   3  12        109.96        110.67       140.16 o                         
 -18   4  12        495.52        371.00        88.63 o                         
 -16   4  12         18.68         28.70        65.62 o                         
 -14   4  12          1.50         12.43        24.46 o                         
 -12   4  12          0.42         -1.12        28.92 o                         
 -10   4  12         40.48         34.36        28.89 o                         
  -8   4  12        689.74        627.92        81.56 o                         
  -6   4  12        723.35        629.98        72.58 o                         
  -4   4  12       1402.73       1446.81        83.28 o                         
  -2   4  12       3329.60       3398.95       164.52 o                         
   0   4  12        471.95        365.87        65.40 o                         
   2   4  12          1.74        -25.09        26.42 o                         
   4   4  12         84.30        131.63        34.54 o                         
   6   4  12          9.87        -25.01        36.76 o                         
   8   4  12        345.00        212.77        58.00 o                         
  10   4  12         84.70         71.67        48.10 o                         
  12   4  12          4.12        -42.99        43.22 o                         
  14   4  12        405.11        612.72       146.69 o                         
  16   4  12       1179.53       1290.47       191.58 o                         
 -11   5  12       1284.29       1606.33       136.53 o                         
  -9   5  12        480.22        573.91        86.36 o                         
  -7   5  12         36.83         92.69        91.71 o                         
  -5   5  12        610.16        654.07       145.69 o                         
  -3   5  12        554.11        433.88        82.24 o                         
  -1   5  12        213.04        264.85        53.49 o                         
   1   5  12         61.24         38.34        32.88 o                         
   3   5  12        111.52        153.25        52.21 o                         
   5   5  12          5.99        -27.84        33.54 o                         
   7   5  12         99.43        155.29        59.72 o                         
   9   5  12       1370.77       1353.40       165.89 o                         
 -23   1  13        122.81         28.83        39.36 o                         
 -21   1  13         63.56         90.53        51.47 o                         
 -19   1  13        618.89        623.72        81.65 o                         
 -17   1  13        328.77        189.04        41.50 o                         
 -15   1  13       3182.19       3099.87       127.12 o                         
 -13   1  13       4257.01       4538.06       345.70 o                         
 -11   1  13       2751.73       2779.13       110.60 o                         
  -9   1  13       1521.66       1714.24        83.56 o                         
  -7   1  13      14674.02      14784.14       248.85 o                         
  -5   1  13       4255.71       4233.59       110.28 o                         
  -3   1  13      11252.15      12560.38       116.69 o                         
  -1   1  13       4783.90       5362.94       118.02 o                         
   1   1  13       6799.11       7127.53       164.76 o                         
   3   1  13       2216.98       2253.14        80.87 o                         
   5   1  13       2363.51       2208.44        98.87 o                         
   7   1  13       3812.86       3783.93       192.93 o                         
   9   1  13       4156.73       3978.56       211.10 o                         
  11   1  13        179.95        118.29        42.12 o                         
  13   1  13       3020.68       3059.30       145.01 o                         
  15   1  13       5336.54       5248.59       273.26 o                         
  17   1  13         18.73          9.67        90.94 o                         
  19   1  13          5.85        105.38        64.65 o                         
  21   1  13         79.83         93.08        62.92 o                         
  23   1  13        132.90        184.88        56.62 o                         
 -22   2  13       1271.87       1231.82       175.54 o                         
 -20   2  13         57.10         43.97        38.95 o                         
 -18   2  13       1009.66        915.87        71.03 o                         
 -16   2  13       1172.28       1220.86        81.25 o                         
 -14   2  13        253.29        339.03        50.82 o                         
 -12   2  13         64.95         55.69        23.61 o                         
 -10   2  13         38.82         32.79        18.07 o                         
  -8   2  13        734.59        633.44        46.32 o                         
  -6   2  13        350.55        322.74        24.80 o                         
  -4   2  13       4182.16       3940.38        96.95 o                         
  -2   2  13       3035.39       2999.29        67.67 o                         
   0   2  13        201.50        231.66        27.13 o                         
   2   2  13          7.20         39.12        16.51 o                         
   4   2  13      11670.08      11463.09       192.62 o                         
   6   2  13        962.77        960.44        43.51 o                         
   8   2  13       2622.63       2496.06       175.95 o                         
  10   2  13        640.75        628.10        98.76 o                         
  12   2  13         43.03         26.46        43.91 o                         
  14   2  13          5.47         45.56        69.18 o                         
  16   2  13        174.20        183.33        46.44 o                         
  18   2  13        537.48        409.82        67.25 o                         
  20   2  13         28.47         -8.67        37.23 o                         
  22   2  13        438.13        360.59       119.57 o                         
 -21   3  13       2160.81       2030.39       149.23 o                         
 -19   3  13       2222.72       2002.21       231.57 o                         
 -17   3  13        107.30        200.79        50.15 o                         
 -15   3  13          1.21         96.51        41.98 o                         
 -13   3  13        103.27        102.14        26.90 o                         
 -11   3  13        111.83         93.29        24.76 o                         
  -9   3  13         49.15         16.12        28.48 o                         
  -7   3  13        473.77        527.67        43.19 o                         
  -5   3  13        271.11        254.69        32.69 o                         
  -3   3  13          9.95         -4.25        30.93 o                         
  -1   3  13       5636.82       5856.42       170.14 o                         
   1   3  13       8759.15       8700.08       286.15 o                         
   3   3  13       3403.90       3298.45       114.99 o                         
   5   3  13       1211.08        974.95        67.20 o                         
   7   3  13       2332.18       2111.49       126.16 o                         
   9   3  13       1319.95       1345.48       146.16 o                         
  11   3  13        692.92        638.07       112.91 o                         
  13   3  13         43.03        116.37        59.27 o                         
  15   3  13         33.37        222.32        82.56 o                         
  17   3  13       2001.03       2128.07       223.51 o                         
  19   3  13       1306.07       1544.84       145.11 o                         
 -16   4  13        356.72        433.02        68.58 o                         
 -14   4  13        489.51        571.31        76.75 o                         
 -12   4  13        295.49        351.32        48.09 o                         
 -10   4  13       6142.52       6277.77       187.61 o                         
  -8   4  13       7690.87       8169.61       269.11 o                         
  -6   4  13        260.00        310.44        61.45 o                         
  -4   4  13       2161.48       2083.85        97.91 o                         
  -2   4  13       1456.70       1463.09       129.08 o                         
   0   4  13       1078.13        702.73       162.73 o                         
   2   4  13         17.99        -23.85        23.40 o                         
   4   4  13        179.55        215.64        40.79 o                         
   6   4  13         25.08         56.78        38.70 o                         
   8   4  13       1265.80       1275.22       116.40 o                         
  10   4  13       2400.86       2360.82       157.69 o                         
  12   4  13        138.36        140.88        68.28 o                         
  14   4  13       2214.91       2178.00       227.71 o                         
  16   4  13         39.97        -50.81        58.18 o                         
 -11   5  13        147.69         93.46        45.39 o                         
  -9   5  13        171.87          8.10        43.23 o                         
  -7   5  13       1473.89       1405.05       180.26 o                         
  -5   5  13       4318.67       4420.49       203.01 o                         
  -3   5  13        409.80        279.42        82.67 o                         
  -1   5  13       2078.74       2243.94       135.13 o                         
   1   5  13       1296.57       1238.77        90.62 o                         
   3   5  13       1585.04       1618.52       130.51 o                         
   5   5  13          7.58         45.91        50.12 o                         
   7   5  13         16.55         33.91        50.26 o                         
   9   5  13        562.81        605.24        94.26 o                         
 -24   0  14          1.91        -34.91        75.13 o                         
 -22   0  14        354.95        272.97        54.37 o                         
 -20   0  14        474.46        569.97        73.68 o                         
 -18   0  14       6862.47       7309.73       350.62 o                         
 -16   0  14       3509.55       3490.36       230.57 o                         
 -14   0  14        403.26        346.16        61.47 o                         
 -12   0  14         97.15         95.59        14.79 o                         
 -10   0  14        465.39        500.93        33.38 o                         
  -8   0  14       2917.46       2871.04       123.20 o                         
  -6   0  14       6629.64       6339.47       157.24 o                         
  -4   0  14       4206.48       4426.98       169.27 o                         
  -2   0  14        525.22        597.56        62.17 o                         
   0   0  14      39184.54      40910.42       489.02 o                         
   2   0  14       1150.79       1030.91        78.61 o                         
   4   0  14      10597.79      11834.28       202.31 o                         
   6   0  14       1186.91       1052.48        96.89 o                         
   8   0  14        256.70        354.02        61.03 o                         
  10   0  14         28.51         21.41        31.01 o                         
  12   0  14        516.53        415.71        78.42 o                         
  14   0  14       1631.84       1744.43       162.49 o                         
  16   0  14         28.96         54.65        39.80 o                         
  18   0  14        616.46        676.75       114.14 o                         
  20   0  14       4102.06       4335.25       287.26 o                         
  22   0  14       2488.14       2729.96       240.45 o                         
 -23   1  14        384.06        478.85       124.11 o                         
 -21   1  14        523.51        496.81       115.49 o                         
 -19   1  14       3593.43       3332.87       171.32 o                         
 -17   1  14       3087.38       2959.18       161.52 o                         
 -15   1  14       1784.19       1854.33       135.02 o                         
 -13   1  14        818.24        743.85        60.29 o                         
 -11   1  14         14.29          7.28        18.86 o                         
  -9   1  14       1837.11       1636.10        67.74 o                         
  -7   1  14       3815.81       3733.90        84.27 o                         
  -5   1  14       2080.44       2149.14        54.63 o                         
  -3   1  14      15847.27      16832.05       139.69 o                         
  -1   1  14        526.75        478.42        26.15 o                         
   1   1  14       4749.57       4876.49        76.65 o                         
   3   1  14       4465.04       4427.54       100.13 o                         
   5   1  14       5342.54       5176.96       150.65 o                         
   7   1  14        315.12        407.85        77.45 o                         
   9   1  14         64.51         20.10        45.24 o                         
  11   1  14       4059.48       4016.56       159.76 o                         
  13   1  14        617.63        615.13        85.98 o                         
  15   1  14        894.69        853.92       149.96 o                         
  17   1  14       1160.29       1211.92       103.30 o                         
  19   1  14        311.67        202.28        84.25 o                         
  21   1  14        652.48        826.80        98.28 o                         
  23   1  14         47.29         29.50        63.69 o                         
 -22   2  14         40.55        -13.42        39.86 o                         
 -20   2  14         13.69         22.16        31.83 o                         
 -18   2  14         17.04         41.20        50.65 o                         
 -16   2  14         66.37        108.98        87.87 o                         
 -14   2  14       1846.19       1899.15       186.12 o                         
 -12   2  14       4373.50       4303.94       162.61 o                         
 -10   2  14       4387.67       4240.00       116.91 o                         
  -8   2  14        323.06        205.38        36.25 o                         
  -6   2  14        269.78        328.81        19.57 o                         
  -4   2  14       9241.71       9618.90       180.80 o                         
  -2   2  14        336.40        338.57        24.97 o                         
   0   2  14         87.32         87.90        16.66 o                         
   2   2  14        765.22        846.80        51.64 o                         
   4   2  14        815.61        528.38        72.76 o                         
   6   2  14       3623.82       3486.87        82.47 o                         
   8   2  14       3969.22       3651.26       214.56 o                         
  10   2  14        387.62        276.36        67.67 o                         
  12   2  14          4.27         40.88        37.42 o                         
  14   2  14       2111.35       2152.29       192.08 o                         
  16   2  14         39.39         38.07        33.79 o                         
  18   2  14          0.65        -24.87        32.96 o                         
  20   2  14        201.15        114.57        52.19 o                         
 -21   3  14       5927.40       6783.72       264.57 o                         
 -19   3  14         31.57          0.41        35.48 o                         
 -17   3  14         65.02        103.52        41.86 o                         
 -15   3  14        501.67        608.83        74.94 o                         
 -13   3  14          9.58         44.51        26.84 o                         
 -11   3  14         10.65         26.73        20.15 o                         
  -9   3  14        888.19        848.36        81.19 o                         
  -7   3  14        591.50        516.79        62.00 o                         
  -5   3  14       2031.02       2000.35        62.97 o                         
  -3   3  14       4812.71       4951.46       154.76 o                         
  -1   3  14       1615.38       1572.15        90.75 o                         
   1   3  14       5507.09       5427.05       144.51 o                         
   3   3  14        173.91        109.08        22.23 o                         
   5   3  14       1431.74       1391.57        79.67 o                         
   7   3  14         10.83          4.74        26.85 o                         
   9   3  14         89.20        133.61        64.38 o                         
  11   3  14          9.80         41.66        50.16 o                         
  13   3  14        115.99        295.25        90.45 o                         
  15   3  14        571.05        601.73       112.99 o                         
  17   3  14       1871.87       2070.63       227.03 o                         
  19   3  14       1543.33       1746.15       139.17 o                         
 -16   4  14         80.15         29.96        45.71 o                         
 -14   4  14       1025.71        978.02        81.01 o                         
 -12   4  14          0.28        -18.32        24.56 o                         
 -10   4  14        283.23        273.07        43.18 o                         
  -8   4  14        160.85        129.76        48.02 o                         
  -6   4  14         39.60         14.76        28.85 o                         
  -4   4  14       1233.69       1167.55       136.16 o                         
  -2   4  14         57.79         60.40        33.48 o                         
   0   4  14        212.15        207.46        35.08 o                         
   2   4  14        530.58        575.82        56.73 o                         
   4   4  14        998.33        959.49        77.42 o                         
   6   4  14        323.90        377.21        62.99 o                         
   8   4  14        239.11        340.74        70.80 o                         
  10   4  14        460.70        640.77       128.17 o                         
  12   4  14        130.65        288.29       104.40 o                         
  14   4  14        113.07        163.98       104.17 o                         
  16   4  14        100.37         40.86        54.89 o                         
 -11   5  14        796.32        748.87       101.92 o                         
  -9   5  14        257.06        266.88        76.57 o                         
  -7   5  14       1837.99       1610.55       199.44 o                         
  -5   5  14        129.68        206.52        64.31 o                         
  -3   5  14        202.88        103.79        48.45 o                         
  -1   5  14         59.11        160.75        71.32 o                         
   1   5  14         78.65         90.50        34.25 o                         
   3   5  14        630.53        674.94        90.01 o                         
   5   5  14        378.39        392.02        74.17 o                         
   7   5  14        192.92        156.86        57.80 o                         
   9   5  14        260.61        371.51       131.24 o                         
 -23   1  15         26.10        228.68        85.21 o                         
 -21   1  15        131.78        120.15        75.33 o                         
 -19   1  15       3338.89       2943.19       234.90 o                         
 -17   1  15          0.48         17.82        26.79 o                         
 -15   1  15       1211.86       1264.21        85.35 o                         
 -13   1  15        964.54        911.18        63.35 o                         
 -11   1  15       1763.56       1608.83        71.22 o                         
  -9   1  15         89.09         84.27        16.90 o                         
  -7   1  15          0.19         31.07        11.87 o                         
  -5   1  15       3797.97       3862.55        63.78 o                         
  -3   1  15       5800.74       6200.40        87.70 o                         
  -1   1  15        117.35        138.20        19.65 o                         
   1   1  15        821.33        684.20        40.59 o                         
   3   1  15       4819.77       4777.80       102.94 o                         
   5   1  15        627.89        648.31        59.01 o                         
   7   1  15      12090.57      11967.79       357.10 o                         
   9   1  15       7294.49       7219.51       293.60 o                         
  11   1  15        233.41        291.87        49.98 o                         
  13   1  15       1753.02       1653.27       111.08 o                         
  15   1  15       4259.79       4284.98       185.66 o                         
  17   1  15         44.76          0.40        30.14 o                         
  19   1  15        164.19         94.71        42.44 o                         
  21   1  15       1098.28       1033.81       109.35 o                         
 -22   2  15        417.05        380.11       106.78 o                         
 -20   2  15        879.59        864.41       136.51 o                         
 -18   2  15        594.56        640.86        76.64 o                         
 -16   2  15        413.04        432.21        60.24 o                         
 -14   2  15       2986.52       2697.43       136.63 o                         
 -12   2  15         16.55         41.92        30.40 o                         
 -10   2  15       3605.95       3603.38       135.52 o                         
  -8   2  15        835.21        692.53        48.08 o                         
  -6   2  15        901.23        991.22        31.60 o                         
  -4   2  15       4919.78       4035.23       157.30 o                         
  -2   2  15       6980.66       6991.66        98.96 o                         
   0   2  15       2684.34       2469.70        78.88 o                         
   2   2  15        946.52        879.13        54.41 o                         
   4   2  15          3.12          1.68         8.29 o                         
   6   2  15        244.99        201.94        22.13 o                         
   8   2  15         14.15         20.83        47.66 o                         
  10   2  15         29.45        -81.78        54.52 o                         
  12   2  15        162.59        160.76        64.78 o                         
  14   2  15        172.67        165.29        67.36 o                         
  16   2  15        879.75        837.09        91.86 o                         
  18   2  15       1784.06       1675.14       231.04 o                         
  20   2  15       1682.78       1770.56       176.56 o                         
 -21   3  15         10.20         35.76        51.16 o                         
 -19   3  15        101.69         52.75        34.11 o                         
 -17   3  15       1014.62        918.15        93.39 o                         
 -15   3  15        646.88        704.76        80.86 o                         
 -13   3  15        193.57        145.18        29.92 o                         
 -11   3  15        147.52        162.70        31.57 o                         
  -9   3  15        578.36        495.83        65.70 o                         
  -7   3  15       1112.55       1330.31       116.27 o                         
  -5   3  15       1652.98       1511.56        72.24 o                         
  -3   3  15         35.58         37.08        26.24 o                         
  -1   3  15       1559.06       1446.26        78.80 o                         
   1   3  15       2151.29       2095.17        93.70 o                         
   3   3  15       1845.98       1743.13        86.37 o                         
   5   3  15         80.25         60.06        26.96 o                         
   7   3  15        311.02        309.16        51.70 o                         
   9   3  15        456.95        513.83        99.76 o                         
  11   3  15         35.62         66.90        60.51 o                         
  13   3  15        497.74        572.67       120.34 o                         
  15   3  15        117.51        254.15        96.50 o                         
  17   3  15          0.48        173.32       101.57 o                         
  19   3  15        214.61        239.51       104.60 o                         
 -16   4  15       1528.21       1725.56       166.04 o                         
 -14   4  15       1866.60       2265.35       156.96 o                         
 -12   4  15         12.96         29.77        23.49 o                         
 -10   4  15        312.54        302.22        45.28 o                         
  -8   4  15       2123.01       2294.33       142.98 o                         
  -6   4  15       1893.80       2029.79       132.13 o                         
  -4   4  15        402.56        401.68        89.37 o                         
  -2   4  15        725.18        785.87        74.71 o                         
   0   4  15        372.11        404.73        46.28 o                         
   2   4  15        697.11        636.05        76.08 o                         
   4   4  15       5679.35       5738.11       177.56 o                         
   6   4  15        943.82       1145.66       103.55 o                         
   8   4  15          6.46         14.31        42.73 o                         
  10   4  15       1107.38       1169.17       152.82 o                         
  12   4  15       2650.31       2884.76       249.95 o                         
  14   4  15       1513.96       1508.33       192.56 o                         
  -9   5  15        312.18        320.88        90.68 o                         
  -7   5  15        230.09        136.06        46.91 o                         
  -5   5  15        737.63       1040.94       136.77 o                         
  -3   5  15        594.15        587.66       105.08 o                         
  -1   5  15         32.85        -10.04        31.23 o                         
   1   5  15        253.53        281.09        59.87 o                         
   3   5  15        825.81        990.58        93.81 o                         
   5   5  15        621.03        690.40        93.25 o                         
   7   5  15        310.73        417.00        79.84 o                         
   9   5  15         71.93         41.12       141.75 o                         
 -24   0  16       4807.19       5304.65       361.55 o                         
 -22   0  16       6176.41       6164.33       370.64 o                         
 -20   0  16         42.97         71.33        46.29 o                         
 -18   0  16         33.36         36.05        41.41 o                         
 -16   0  16        196.52        119.88        52.09 o                         
 -14   0  16        300.98        258.58        59.06 o                         
 -12   0  16       3086.81       2953.11       189.08 o                         
 -10   0  16       1751.40       1559.14        66.18 o                         
  -8   0  16       4298.01       4394.34       205.10 o                         
  -6   0  16          3.53         -7.42        33.23 o                         
  -4   0  16      11800.30      10231.83       277.36 o                         
  -2   0  16       6790.40       7123.05       222.96 o                         
   0   0  16      36985.53      42713.25       533.14 o                         
   2   0  16       1348.10       1379.87        97.30 o                         
   4   0  16       9303.20       9961.46       274.91 o                         
   6   0  16          3.19         -0.75        28.14 o                         
   8   0  16       2044.74       1979.50       149.50 o                         
  10   0  16        840.62        787.19       103.99 o                         
  12   0  16         31.89         52.29        45.36 o                         
  14   0  16       5123.60       4740.35       273.57 o                         
  16   0  16       7322.32       7777.71       366.97 o                         
  18   0  16        448.53        384.44        94.08 o                         
  20   0  16          9.40         28.90        51.37 o                         
  22   0  16        361.40        198.44        73.04 o                         
 -23   1  16         69.19         75.95        51.06 o                         
 -21   1  16        144.94         98.37        32.03 o                         
 -19   1  16        883.70        860.67       132.88 o                         
 -17   1  16        581.68        661.60        55.36 o                         
 -15   1  16       7673.76       7434.13       171.21 o                         
 -13   1  16       8771.47       8474.31       174.47 o                         
 -11   1  16       3311.68       3389.36       119.80 o                         
  -9   1  16       1378.09       1237.29        60.70 o                         
  -7   1  16        121.91        108.00         7.87 o                         
  -5   1  16       3994.57       4288.03        91.22 o                         
  -3   1  16       5311.04       5531.93        85.40 o                         
  -1   1  16          0.04         12.31        13.81 o                         
   1   1  16      12714.78      13914.12       171.47 o                         
   3   1  16      18815.51      18937.04       208.04 o                         
   5   1  16       5973.67       5685.72       165.96 o                         
   7   1  16       3914.20       3735.73       207.03 o                         
   9   1  16       2524.20       2348.07       175.03 o                         
  11   1  16        604.46        552.52        66.96 o                         
  13   1  16        153.34        116.04        40.23 o                         
  15   1  16        869.22        783.97        85.16 o                         
  17   1  16        364.58        339.30        62.86 o                         
  19   1  16       1084.66        957.63       103.24 o                         
  21   1  16          0.38         -4.32        67.36 o                         
 -22   2  16        220.36        266.51       102.58 o                         
 -20   2  16        269.05        258.59        84.21 o                         
 -18   2  16       4324.73       4821.02       197.47 o                         
 -16   2  16       4768.72       4619.00       184.83 o                         
 -14   2  16        280.24        203.35        41.34 o                         
 -12   2  16        729.89        724.47        70.37 o                         
 -10   2  16       3492.41       3301.47        89.99 o                         
  -8   2  16       3560.75       3432.09       107.10 o                         
  -6   2  16        630.68        588.13        33.43 o                         
  -4   2  16        556.48        488.06        31.77 o                         
  -2   2  16       2385.84       2436.96        60.50 o                         
   0   2  16       3947.79       3751.89        69.59 o                         
   2   2  16       3259.98       3214.60       102.46 o                         
   4   2  16         16.68         17.62         8.41 o                         
   6   2  16        514.21        455.09        46.94 o                         
   8   2  16          1.26         -9.37        33.96 o                         
  10   2  16       1800.20       1737.39       161.33 o                         
  12   2  16       1658.53       1721.11       173.77 o                         
  14   2  16         65.97        106.65        63.77 o                         
  16   2  16        782.52        570.23        79.78 o                         
  18   2  16        128.73         86.17        43.26 o                         
  20   2  16        694.32        806.24       104.47 o                         
 -19   3  16        322.80        299.02        64.09 o                         
 -17   3  16        742.20        756.52        85.36 o                         
 -15   3  16          7.46          1.63        35.00 o                         
 -13   3  16        190.04        177.99        45.68 o                         
 -11   3  16        730.61        678.76        58.11 o                         
  -9   3  16       2738.89       2698.52       140.75 o                         
  -7   3  16       2198.06       2066.60       136.73 o                         
  -5   3  16        212.74        186.87        54.98 o                         
  -3   3  16       2812.30       2609.13       167.63 o                         
  -1   3  16       2448.03       2397.24        95.08 o                         
   1   3  16      15347.57      15845.12       251.14 o                         
   3   3  16        253.91        204.53        34.74 o                         
   5   3  16         21.98         30.32        22.48 o                         
   7   3  16          0.01        -18.37        39.86 o                         
   9   3  16       1750.11       1654.13       167.22 o                         
  11   3  16       1997.15       2285.45       203.93 o                         
  13   3  16        814.06       1068.68       160.51 o                         
  15   3  16         62.87         50.78        59.49 o                         
  17   3  16        747.49       1016.67       166.69 o                         
  19   3  16       1011.34       1263.80       164.22 o                         
 -16   4  16         70.85        -17.85        62.71 o                         
 -14   4  16         66.98         34.37        34.73 o                         
 -12   4  16          1.03        -18.51        37.28 o                         
 -10   4  16         11.19         58.78        28.92 o                         
  -8   4  16         14.25        -23.59        34.04 o                         
  -6   4  16        834.22        785.48        84.30 o                         
  -4   4  16         31.94         87.86        54.26 o                         
  -2   4  16       2651.62       2570.53       199.88 o                         
   0   4  16         25.66         34.14        31.28 o                         
   2   4  16        196.76        190.00        37.64 o                         
   4   4  16          0.22        -10.14        34.67 o                         
   6   4  16        326.70        365.16        65.92 o                         
   8   4  16        241.43        249.88        60.25 o                         
  10   4  16        167.46        117.53        62.03 o                         
  12   4  16        561.69        525.56       132.82 o                         
  14   4  16         28.73         58.29        81.31 o                         
  -9   5  16         88.96         23.37        72.08 o                         
  -7   5  16       2064.99       2304.42       210.35 o                         
  -5   5  16          2.22        -73.73        67.70 o                         
  -3   5  16         84.16         -3.59        59.28 o                         
  -1   5  16        690.18        780.05        91.48 o                         
   1   5  16        197.24        138.88        43.99 o                         
   3   5  16        647.47        676.73        71.93 o                         
   5   5  16       1830.11       2045.75       151.39 o                         
   7   5  16        467.69        500.85       170.52 o                         
 -23   1  17        727.07        709.45        93.63 o                         
 -21   1  17         47.06         46.17        61.55 o                         
 -19   1  17        609.46        474.59        72.05 o                         
 -17   1  17        449.55        445.56        62.71 o                         
 -15   1  17          6.12          7.05        21.19 o                         
 -13   1  17        133.07        111.89        23.93 o                         
 -11   1  17          0.99          9.99        16.46 o                         
  -9   1  17         89.37         94.83        28.31 o                         
  -7   1  17          6.26         15.23         4.21 o                         
  -5   1  17        534.67        596.79        31.63 o                         
  -3   1  17         49.17         18.62        12.14 o                         
  -1   1  17       3423.84       3680.73        89.64 o                         
   1   1  17       1048.63        863.62        48.74 o                         
   3   1  17       5616.37       5562.62       117.40 o                         
   5   1  17        298.95        304.53        55.17 o                         
   7   1  17       3253.23       3238.92       143.96 o                         
   9   1  17       1855.41       1792.42       154.35 o                         
  11   1  17       1202.12       1319.71       117.35 o                         
  13   1  17        608.31        627.19        73.13 o                         
  15   1  17        661.21        610.34        76.54 o                         
  17   1  17        757.02        654.47        83.82 o                         
  19   1  17         12.07          3.39        39.13 o                         
  21   1  17       1536.23       1506.28       132.35 o                         
 -22   2  17        323.58        243.52        89.52 o                         
 -20   2  17          9.50        -14.97        56.74 o                         
 -18   2  17       1667.98       1854.73       124.62 o                         
 -16   2  17          5.92         51.68        50.34 o                         
 -14   2  17       1867.48       1528.01       104.22 o                         
 -12   2  17          0.59          3.75        20.56 o                         
 -10   2  17        169.56        175.46        22.52 o                         
  -8   2  17       4020.33       3703.33       112.15 o                         
  -6   2  17       1962.31       1814.04        78.38 o                         
  -4   2  17       1083.00        964.88        86.73 o                         
  -2   2  17       3021.63       2916.25        73.69 o                         
   0   2  17       1341.64       1297.93        43.23 o                         
   2   2  17       2961.95       2852.49       117.10 o                         
   4   2  17         92.99        107.28        41.32 o                         
   6   2  17         40.71         73.89        63.16 o                         
   8   2  17        505.30        475.88        84.18 o                         
  10   2  17        161.01        163.58        60.60 o                         
  12   2  17       1730.82       1808.54       177.66 o                         
  14   2  17        252.39        233.42        74.08 o                         
  16   2  17         55.48         -6.88        37.54 o                         
  18   2  17       1036.01       1122.80       112.78 o                         
  20   2  17        902.33       1010.52       164.72 o                         
 -19   3  17        273.20        267.69        56.66 o                         
 -17   3  17         75.21         23.01        55.10 o                         
 -15   3  17        268.53        211.74        49.92 o                         
 -13   3  17         29.88         35.62        42.99 o                         
 -11   3  17        334.15        292.12        40.19 o                         
  -9   3  17         43.21          9.85        31.37 o                         
  -7   3  17        973.04        940.19        85.36 o                         
  -5   3  17       1921.64       1910.71       144.29 o                         
  -3   3  17         91.16         57.80        25.15 o                         
  -1   3  17         11.91         11.37        20.78 o                         
   1   3  17        358.67        379.86        61.33 o                         
   3   3  17       2002.34       1906.26        93.17 o                         
   5   3  17         43.70         29.74        21.77 o                         
   7   3  17        348.50        417.47        87.55 o                         
   9   3  17        596.80        487.25        97.14 o                         
  11   3  17        227.49        173.79        68.45 o                         
  13   3  17       1467.56       1611.40       185.46 o                         
  15   3  17        742.84        786.94       145.63 o                         
  17   3  17        990.50       1064.60       167.48 o                         
 -16   4  17        403.31        389.68        62.61 o                         
 -14   4  17       1877.20       2126.67       400.09 o                         
 -12   4  17       1242.39       1379.01       119.62 o                         
 -10   4  17         72.42        124.99        31.58 o                         
  -8   4  17        654.63        620.71        76.31 o                         
  -6   4  17          8.71        -15.53        58.57 o                         
  -4   4  17         93.85         38.17        52.69 o                         
  -2   4  17        114.74         89.62        33.23 o                         
   0   4  17       4668.63       4856.57       157.93 o                         
   2   4  17        649.20        538.95        57.34 o                         
   4   4  17       3776.01       3608.86       181.74 o                         
   6   4  17       3250.29       3333.99       177.63 o                         
   8   4  17       2314.97       2395.35       158.72 o                         
  10   4  17          2.24         13.80        43.85 o                         
  12   4  17        931.54        959.53       153.63 o                         
  14   4  17        342.15        212.99        92.88 o                         
  -9   5  17        317.32        294.50        72.73 o                         
  -7   5  17         11.56         39.70        49.09 o                         
  -5   5  17       1222.37       1235.50       155.75 o                         
  -3   5  17        434.68        421.56        97.58 o                         
  -1   5  17        593.53        633.51        88.86 o                         
   1   5  17       1016.73        874.38       157.27 o                         
   3   5  17        586.91        538.91        63.63 o                         
   5   5  17        157.39        205.59        53.82 o                         
   7   5  17         99.00         92.68        62.27 o                         
 -24   0  18       1027.88        906.04       162.77 o                         
 -22   0  18       2247.96       2259.33       226.18 o                         
 -20   0  18          0.71        -27.44        50.89 o                         
 -18   0  18         68.07        -29.48        46.53 o                         
 -16   0  18        502.50        370.36        83.48 o                         
 -14   0  18       7467.19       7144.06       319.46 o                         
 -12   0  18      13740.74      13388.32       415.63 o                         
 -10   0  18      26112.62      25937.27       547.32 o                         
  -8   0  18       8780.83       8743.44       297.71 o                         
  -6   0  18       5838.61       6133.89       233.71 o                         
  -4   0  18      19865.97      18673.05       393.19 o                         
  -2   0  18       1494.41       1251.30       100.85 o                         
   0   0  18      11093.34      13348.89       319.01 o                         
   2   0  18       1445.30       1619.32       111.72 o                         
   4   0  18       1142.75       1259.95        75.10 o                         
   6   0  18       5125.73       5333.30       159.53 o                         
   8   0  18      10813.45      10158.53       348.62 o                         
  10   0  18       8854.79       8789.43       341.33 o                         
  12   0  18       8112.72       8080.76       349.05 o                         
  14   0  18         43.09         41.56        47.76 o                         
  16   0  18       1217.62       1199.04       150.83 o                         
  18   0  18       8593.70       8935.36       423.54 o                         
  20   0  18       1474.82       1499.31       188.79 o                         
  22   0  18        227.36        199.98        66.36 o                         
 -23   1  18       1103.71       1103.69       175.80 o                         
 -21   1  18        975.93       1060.67       203.67 o                         
 -19   1  18       1353.91       1195.05       110.42 o                         
 -17   1  18       1843.75       1603.82       120.67 o                         
 -15   1  18       2038.77       1975.72        90.13 o                         
 -13   1  18         83.22        108.92        28.94 o                         
 -11   1  18        609.63        522.06        58.47 o                         
  -9   1  18       1669.98       1702.41        96.58 o                         
  -7   1  18       1285.93       1120.19        30.79 o                         
  -5   1  18       2089.19       1961.40        63.95 o                         
  -3   1  18       2209.51       2300.61        71.69 o                         
  -1   1  18        729.64        653.24        47.71 o                         
   1   1  18       9202.96       9192.62       148.94 o                         
   3   1  18          8.06         36.70        19.84 o                         
   5   1  18         19.74          9.84        36.43 o                         
   7   1  18       5326.92       5344.87       176.38 o                         
   9   1  18       3383.68       3668.09       224.39 o                         
  11   1  18        684.53        654.37        70.76 o                         
  13   1  18         31.77        -18.44        38.44 o                         
  15   1  18       1205.95       1249.85       107.06 o                         
  17   1  18        520.70        418.11        84.93 o                         
  19   1  18        680.33        819.32       101.20 o                         
  21   1  18         85.52        103.67        51.25 o                         
 -22   2  18        236.82        127.18        74.05 o                         
 -20   2  18        684.22        479.28       110.11 o                         
 -18   2  18       8580.39       9168.94       702.84 o                         
 -16   2  18       5181.85       5265.48       199.00 o                         
 -14   2  18       2542.68       2363.65       106.47 o                         
 -12   2  18        158.48        117.54        27.86 o                         
 -10   2  18          0.46          0.98        12.10 o                         
  -8   2  18       1799.36       1906.05        99.00 o                         
  -6   2  18       4835.37       5189.47       117.42 o                         
  -4   2  18        723.67        654.92        36.79 o                         
  -2   2  18        119.40        107.69        16.56 o                         
   0   2  18       2690.38       2523.08        62.50 o                         
   2   2  18       5878.87       5808.24       187.07 o                         
   4   2  18      19776.40      19562.96       336.54 o                         
   6   2  18      11971.02      12020.32       275.44 o                         
   8   2  18        164.56        296.50       100.43 o                         
  10   2  18        597.68        583.02       104.16 o                         
  12   2  18        274.47        323.36        82.14 o                         
  14   2  18         92.77        131.49        69.59 o                         
  16   2  18        536.07        445.32        72.74 o                         
  18   2  18        231.83        107.47        45.92 o                         
  20   2  18       1489.98       1445.02       133.68 o                         
 -19   3  18         41.93        -24.97        39.46 o                         
 -17   3  18        194.61        202.00        54.22 o                         
 -15   3  18        169.61        122.60        64.29 o                         
 -13   3  18        233.81        284.22        56.82 o                         
 -11   3  18        453.93        364.47        74.85 o                         
  -9   3  18          1.58         17.36        32.18 o                         
  -7   3  18       7521.92       7534.08       340.38 o                         
  -5   3  18       7440.61       7123.35       328.87 o                         
  -3   3  18       3638.33       3486.88       112.72 o                         
  -1   3  18       6584.53       7046.33       172.94 o                         
   1   3  18       3609.27       3627.91       133.34 o                         
   3   3  18       2357.52       2188.16        99.92 o                         
   5   3  18         46.36         57.62        26.11 o                         
   7   3  18       1131.59       1090.34       189.54 o                         
   9   3  18        319.43        325.18        92.59 o                         
  11   3  18        606.02        741.56       124.29 o                         
  13   3  18       1547.05       1665.00       195.88 o                         
  15   3  18        687.62        672.53       130.21 o                         
  17   3  18        571.92        322.96       111.50 o                         
 -16   4  18        468.10        472.51        75.63 o                         
 -14   4  18         83.03         87.51        66.70 o                         
 -12   4  18        205.58        300.08       102.26 o                         
 -10   4  18        628.90        609.17        62.10 o                         
  -8   4  18        348.87        318.58        82.08 o                         
  -6   4  18        746.88        968.13       136.85 o                         
  -4   4  18       2588.94       2405.39       207.09 o                         
  -2   4  18       3392.86       3536.65       172.95 o                         
   0   4  18         80.75        101.22        30.50 o                         
   2   4  18        258.62        229.67        39.35 o                         
   4   4  18          4.06          6.60        31.01 o                         
   6   4  18       2371.91       2374.88       152.34 o                         
   8   4  18        493.81        701.15       130.30 o                         
  10   4  18        420.98        471.39       114.60 o                         
  12   4  18         25.82        244.25        85.16 o                         
  14   4  18         74.23         45.01        54.38 o                         
  -7   5  18        327.64        336.92        94.74 o                         
  -5   5  18        121.31         40.90        57.64 o                         
  -3   5  18          3.65         40.51        60.22 o                         
  -1   5  18        495.53        479.77        76.32 o                         
   1   5  18        251.04        286.75        67.10 o                         
   3   5  18        387.91        293.61        71.99 o                         
   5   5  18          4.08        -11.37        43.74 o                         
 -23   1  19       1159.36       1031.81       118.90 o                         
 -21   1  19        422.53        365.82        86.80 o                         
 -19   1  19        103.96         88.05        98.25 o                         
 -17   1  19       1381.77       1227.96       104.17 o                         
 -15   1  19       3202.73       3065.32       113.48 o                         
 -13   1  19       3576.15       3492.38       292.72 o                         
 -11   1  19       6277.92       6324.80       198.78 o                         
  -9   1  19       5094.53       4751.06       147.01 o                         
  -7   1  19          3.36         21.08         5.29 o                         
  -5   1  19       3397.09       3388.48        86.94 o                         
  -3   1  19       1232.55       1017.12        50.31 o                         
  -1   1  19       3166.16       3391.35        92.06 o                         
   1   1  19       1206.35       1358.11        62.63 o                         
   3   1  19       5415.55       5330.40       120.50 o                         
   5   1  19         80.06        103.74        39.83 o                         
   7   1  19        407.13        497.90       131.27 o                         
   9   1  19         64.92        199.45        68.29 o                         
  11   1  19         35.26         21.46        32.55 o                         
  13   1  19       1289.17       1167.03        98.81 o                         
  15   1  19         58.78         21.28        33.71 o                         
  17   1  19        789.47        621.96        85.57 o                         
  19   1  19        265.82        256.25        65.61 o                         
  21   1  19        119.29        128.80        64.10 o                         
 -22   2  19         11.19         81.62        58.48 o                         
 -20   2  19         87.56        102.67        48.82 o                         
 -18   2  19       1437.72       1445.12       127.55 o                         
 -16   2  19       4824.10       4890.60       195.11 o                         
 -14   2  19          0.38        -30.67        20.45 o                         
 -12   2  19         61.27         34.64        27.59 o                         
 -10   2  19       1150.08        951.09        75.36 o                         
  -8   2  19        920.92        961.46        74.88 o                         
  -6   2  19       1017.21        918.82        39.10 o                         
  -4   2  19       1670.05       1691.50        55.52 o                         
  -2   2  19       1513.82       1550.03        56.70 o                         
   0   2  19       2348.55       2226.04        63.08 o                         
   2   2  19         90.57         36.13        74.17 o                         
   4   2  19       1731.61       2050.57       131.97 o                         
   6   2  19        255.58        304.94        59.97 o                         
   8   2  19       8493.96       8268.03       342.24 o                         
  10   2  19       1456.19       1403.79       152.88 o                         
  12   2  19       1521.99       1552.34       170.68 o                         
  14   2  19        876.56        876.02       138.00 o                         
  16   2  19         21.39         37.54        37.14 o                         
  18   2  19        124.78         36.55        81.57 o                         
  20   2  19         40.41        -50.65        43.65 o                         
 -19   3  19        201.71        198.34        46.19 o                         
 -17   3  19          5.49         22.36        35.78 o                         
 -15   3  19          9.20        -21.91        50.70 o                         
 -13   3  19       1065.83       1017.14        98.44 o                         
 -11   3  19         31.66         72.85        44.01 o                         
  -9   3  19        480.34        497.06        66.09 o                         
  -7   3  19       3499.47       3515.28       240.33 o                         
  -5   3  19        596.80        507.38        93.63 o                         
  -3   3  19       2371.56       2506.12        96.76 o                         
  -1   3  19        195.22        217.06        34.78 o                         
   1   3  19       1627.27       1510.50        81.69 o                         
   3   3  19         96.91         87.78        35.32 o                         
   5   3  19        535.05        505.22        66.98 o                         
   7   3  19       1327.38       1385.09       117.42 o                         
   9   3  19       1430.73       1302.70       151.20 o                         
  11   3  19       1059.71       1119.56       153.56 o                         
  13   3  19        226.30        146.29        73.99 o                         
  15   3  19        271.28        381.18       105.21 o                         
  17   3  19        102.88         16.15        55.74 o                         
 -14   4  19         13.08         24.29        35.30 o                         
 -12   4  19        413.26        488.89        74.60 o                         
 -10   4  19         11.90         22.76        35.33 o                         
  -8   4  19        302.99        247.94        79.46 o                         
  -6   4  19         59.76         69.98        47.41 o                         
  -4   4  19        222.59        210.54        70.90 o                         
  -2   4  19        251.73        275.02        51.93 o                         
   0   4  19       1333.28       1271.44        85.19 o                         
   2   4  19        181.37        175.77        37.62 o                         
   4   4  19       1091.79       1029.64        81.08 o                         
   6   4  19        354.92        401.85        69.36 o                         
   8   4  19        853.87        958.41       144.78 o                         
  10   4  19        219.03        430.64       100.73 o                         
  12   4  19          3.42        -90.96        71.90 o                         
  -7   5  19        208.43         99.13        54.53 o                         
  -5   5  19         42.72         21.35        43.64 o                         
  -3   5  19         10.65         15.15        92.91 o                         
  -1   5  19        146.22        192.29        53.62 o                         
   1   5  19          9.45        -20.29        36.89 o                         
   3   5  19         93.73         64.23        34.55 o                         
   5   5  19        119.78         82.40        42.47 o                         
 -22   0  20         27.28        -11.27        66.22 o                         
 -20   0  20        829.39        709.78       129.43 o                         
 -18   0  20        242.73        340.05        89.65 o                         
 -16   0  20       6337.90       6605.78       336.08 o                         
 -14   0  20       2682.07       2552.30       198.59 o                         
 -12   0  20      10532.89      10575.96       380.79 o                         
 -10   0  20      33353.48      33679.64       642.37 o                         
  -8   0  20       2788.57       2599.00       169.75 o                         
  -6   0  20       8506.94       8816.67       295.32 o                         
  -4   0  20        726.37        885.66        92.19 o                         
  -2   0  20       4287.83       5171.40       117.17 o                         
   0   0  20        131.86         66.45        34.21 o                         
   2   0  20       4146.06       4657.75       197.48 o                         
   4   0  20       1540.05       1704.88        90.78 o                         
   6   0  20         30.88         29.31        20.98 o                         
   8   0  20        669.66        701.48        99.33 o                         
  10   0  20       9201.61       9135.36       360.51 o                         
  12   0  20      17047.25      17433.27       529.48 o                         
  14   0  20       2058.83       1892.40       188.53 o                         
  16   0  20          1.11         10.59        51.55 o                         
  18   0  20        151.04        281.41       101.61 o                         
  20   0  20         22.48        103.16        74.86 o                         
 -23   1  20        177.47         70.25        42.08 o                         
 -21   1  20       1351.06       1315.07       123.88 o                         
 -19   1  20       2371.04       1982.60       144.94 o                         
 -17   1  20          2.44         21.67        32.91 o                         
 -15   1  20       3579.85       3215.08       162.69 o                         
 -13   1  20      15002.21      15052.25       356.70 o                         
 -11   1  20         20.61          6.25        26.69 o                         
  -9   1  20        591.00        536.16        45.26 o                         
  -7   1  20       1414.69       1423.95        39.09 o                         
  -5   1  20       1282.58       1194.33        54.15 o                         
  -3   1  20         52.08         51.79        15.95 o                         
  -1   1  20       3445.26       3474.66        96.89 o                         
   1   1  20       9310.67       9096.38       209.30 o                         
   3   1  20       9767.62       9685.13       167.01 o                         
   5   1  20       5048.92       5051.82       170.09 o                         
   7   1  20        726.81        696.14        70.45 o                         
   9   1  20       5190.82       5400.38       278.85 o                         
  11   1  20       1881.94       1838.43       122.61 o                         
  13   1  20         22.93         27.20        30.52 o                         
  15   1  20          6.29         31.15        42.98 o                         
  17   1  20          0.85         59.58        88.70 o                         
  19   1  20       1866.29       1630.68       139.09 o                         
  21   1  20       1072.15        849.94       108.85 o                         
 -22   2  20       2164.05       2297.36       167.59 o                         
 -20   2  20         40.03         51.37        44.22 o                         
 -18   2  20        205.46        210.52        53.89 o                         
 -16   2  20        179.97        128.22        35.44 o                         
 -14   2  20       1108.08       1078.49        73.47 o                         
 -12   2  20       1487.22       1236.12        74.29 o                         
 -10   2  20       1084.16       1002.32        80.60 o                         
  -8   2  20        309.77        262.39        40.79 o                         
  -6   2  20        322.43        275.24        28.93 o                         
  -4   2  20       7296.21       7320.08       115.68 o                         
  -2   2  20       9545.10       9917.88       234.34 o                         
   0   2  20       2204.45       2216.85        70.52 o                         
   2   2  20        300.31        327.53        47.56 o                         
   4   2  20      13203.72      13133.61       283.10 o                         
   6   2  20       1093.95       1062.25        89.10 o                         
   8   2  20        287.82        445.76       106.02 o                         
  10   2  20         82.60         42.06        42.10 o                         
  12   2  20       1079.08       1121.24       147.43 o                         
  14   2  20        790.90        788.49       133.27 o                         
  16   2  20       1219.24       1321.36       120.43 o                         
  18   2  20        602.91        784.73       100.08 o                         
 -19   3  20        118.00        127.24        61.31 o                         
 -17   3  20        249.48        231.92        57.35 o                         
 -15   3  20       2017.46       2018.65       158.59 o                         
 -13   3  20       2238.95       2219.84       141.39 o                         
 -11   3  20       4159.09       4151.57       187.48 o                         
  -9   3  20         10.01          9.76        45.03 o                         
  -7   3  20        294.08        236.46        70.39 o                         
  -5   3  20          5.04        -35.00        30.29 o                         
  -3   3  20        219.20        221.03        38.37 o                         
  -1   3  20        192.85        215.45        33.88 o                         
   1   3  20       2360.70       2240.24       100.58 o                         
   3   3  20         42.75         62.15        22.76 o                         
   5   3  20        502.26        505.08        66.85 o                         
   7   3  20       5341.55       5104.81       206.33 o                         
   9   3  20       3967.92       3580.16       253.63 o                         
  11   3  20        564.93        690.10       122.03 o                         
  13   3  20        377.91        251.93        85.72 o                         
  15   3  20       2787.85       2695.83       253.38 o                         
  17   3  20        101.91        103.26        41.47 o                         
 -14   4  20        178.28        206.09        61.55 o                         
 -12   4  20        228.29        220.10        53.18 o                         
 -10   4  20         57.39        144.37        62.95 o                         
  -8   4  20        832.27        926.31       143.06 o                         
  -6   4  20          0.73        -37.17        44.46 o                         
  -4   4  20          0.89        -22.79        35.79 o                         
  -2   4  20       1461.39       1544.81       118.25 o                         
   0   4  20         41.91         44.30        31.24 o                         
   2   4  20         62.06         30.94        29.12 o                         
   4   4  20         20.25         19.49        36.86 o                         
   6   4  20        294.40        268.42        46.69 o                         
   8   4  20         97.54        245.20        93.83 o                         
  10   4  20        826.46        748.69       143.06 o                         
  12   4  20        682.67        597.41       126.58 o                         
  -5   5  20        783.47       1043.86       194.63 o                         
  -3   5  20         16.69        -28.53        41.01 o                         
  -1   5  20        746.93        788.94        97.32 o                         
   1   5  20        982.47        968.84       108.27 o                         
   3   5  20          2.67          7.59        40.46 o                         
 -23   1  21         67.39         45.58        54.35 o                         
 -21   1  21       1977.22       1873.95       219.39 o                         
 -19   1  21       1317.30       1117.54       110.23 o                         
 -17   1  21         30.65         24.59        53.27 o                         
 -15   1  21       3321.18       3436.58       193.79 o                         
 -13   1  21       4094.53       4234.18       178.06 o                         
 -11   1  21        130.20        126.77        35.79 o                         
  -9   1  21        770.55        802.39        70.49 o                         
  -7   1  21      11396.67      11642.03       159.35 o                         
  -5   1  21        281.23        270.74        28.45 o                         
  -3   1  21       3695.23       3470.44       101.48 o                         
  -1   1  21       2329.24       2192.76        79.57 o                         
   1   1  21         25.20         84.84        25.43 o                         
   3   1  21        917.35       1124.89        61.48 o                         
   5   1  21       1588.81       1669.92       102.34 o                         
   7   1  21        190.26        182.68        50.46 o                         
   9   1  21        550.20        582.60       111.29 o                         
  11   1  21        938.36        901.74        89.24 o                         
  13   1  21          0.22        -47.93        38.90 o                         
  15   1  21         39.44          0.22        67.41 o                         
  17   1  21         12.44        -29.85        42.84 o                         
  19   1  21         91.27        117.45        50.73 o                         
 -20   2  21       2189.25       1831.11       145.93 o                         
 -18   2  21        105.90        121.40        37.44 o                         
 -16   2  21        468.67        359.17        66.35 o                         
 -14   2  21         11.20         25.82        25.34 o                         
 -12   2  21       4427.61       3886.40       168.08 o                         
 -10   2  21         81.84         68.33        31.06 o                         
  -8   2  21          3.67        -15.80        17.42 o                         
  -6   2  21        597.96        615.20        44.14 o                         
  -4   2  21         22.96         17.67        11.87 o                         
  -2   2  21        985.84       1085.62        49.91 o                         
   0   2  21        567.21        614.95        39.67 o                         
   2   2  21        401.90        403.24        50.68 o                         
   4   2  21       4712.43       4642.39       264.70 o                         
   6   2  21       9163.66       8680.33       246.50 o                         
   8   2  21        212.63        424.21        91.27 o                         
  10   2  21       1386.88       1387.77       158.87 o                         
  12   2  21        973.90        908.37       139.77 o                         
  14   2  21        864.15        886.90        97.18 o                         
  16   2  21        972.28       1134.22       114.05 o                         
  18   2  21          0.23         24.06        47.20 o                         
 -19   3  21         66.26         59.86        65.56 o                         
 -17   3  21         81.99         56.99        88.79 o                         
 -15   3  21       1036.62       1032.28       103.78 o                         
 -13   3  21        774.01        739.14        84.89 o                         
 -11   3  21        643.65        691.81       118.55 o                         
  -9   3  21        984.94       1132.60       147.79 o                         
  -7   3  21        147.07         87.92        58.83 o                         
  -5   3  21        261.56        254.13        73.24 o                         
  -3   3  21       1290.60       1219.57        93.14 o                         
  -1   3  21         41.45         71.02        23.82 o                         
   1   3  21       2574.11       2559.09       108.15 o                         
   3   3  21       1979.27       1882.32       148.22 o                         
   5   3  21         79.25         54.87        31.53 o                         
   7   3  21         37.59         46.70        58.15 o                         
   9   3  21        120.86        273.24       104.05 o                         
  11   3  21         17.07        159.90        89.59 o                         
  13   3  21        294.24        364.81       100.27 o                         
  15   3  21         83.84         63.18        78.14 o                         
 -14   4  21        169.96        332.02        64.91 o                         
 -12   4  21        110.83         94.30        51.09 o                         
 -10   4  21        164.84         33.45        46.81 o                         
  -8   4  21        822.24        873.03       138.74 o                         
  -6   4  21       1577.79       1646.51       187.08 o                         
  -4   4  21       2797.66       3122.58       169.02 o                         
  -2   4  21         27.40        -23.53        33.98 o                         
   0   4  21        336.56        285.58        56.44 o                         
   2   4  21       1521.71       1685.35       113.08 o                         
   4   4  21       2282.34       2280.02       120.93 o                         
   6   4  21        129.69        162.54        46.66 o                         
   8   4  21        246.44        355.03       102.36 o                         
  10   4  21        172.01        156.24        81.81 o                         
  12   4  21        417.27        361.08        96.52 o                         
  -3   5  21         79.49         35.36        35.32 o                         
  -1   5  21         13.18          7.51        36.41 o                         
   1   5  21        296.36        247.06        60.59 o                         
 -22   0  22         45.63        -86.53        79.33 o                         
 -20   0  22        554.77        439.58       107.70 o                         
 -18   0  22       1374.49       1301.79       163.84 o                         
 -16   0  22          6.68         80.95        49.13 o                         
 -14   0  22       5102.47       5219.69       288.07 o                         
 -12   0  22        521.55        571.90        93.10 o                         
 -10   0  22      11873.72      11601.25       390.42 o                         
  -8   0  22          6.99        -24.60        32.06 o                         
  -6   0  22       7875.55       7768.73       289.18 o                         
  -4   0  22         15.58         12.73        31.89 o                         
  -2   0  22         60.39         25.23        28.63 o                         
   0   0  22         25.55          9.46        31.58 o                         
   2   0  22       4003.07       3814.69       190.66 o                         
   4   0  22      25476.61      24692.40       361.76 o                         
   6   0  22       8571.87       8502.02       220.53 o                         
   8   0  22       1098.66       1162.18       128.93 o                         
  10   0  22       3668.03       3691.10       238.39 o                         
  12   0  22       1643.65       1494.15       162.63 o                         
  14   0  22       1160.02        985.43       145.05 o                         
  16   0  22         52.81        -21.49        44.78 o                         
  18   0  22        113.76        -10.82        50.02 o                         
  20   0  22         53.40        108.68        54.50 o                         
 -21   1  22       1248.22       1137.57       118.90 o                         
 -19   1  22        266.58        216.48        49.73 o                         
 -17   1  22        405.80        454.49       121.91 o                         
 -15   1  22       2993.55       2840.73       156.09 o                         
 -13   1  22        629.56        548.09        66.88 o                         
 -11   1  22       1210.73       1121.68        89.20 o                         
  -9   1  22       7163.18       7082.74       210.84 o                         
  -7   1  22      10629.22      10196.62       154.65 o                         
  -5   1  22       7961.29       7951.14       145.72 o                         
  -3   1  22        549.31        432.52        37.47 o                         
  -1   1  22        193.33        295.98        34.23 o                         
   1   1  22        638.20        606.09        45.58 o                         
   3   1  22        795.19        791.63        51.07 o                         
   5   1  22       2591.73       2449.39       124.50 o                         
   7   1  22       5412.50       5206.23       188.09 o                         
   9   1  22       5679.02       6115.00       305.84 o                         
  11   1  22        213.65        332.70        69.09 o                         
  13   1  22       3225.99       3004.75       168.40 o                         
  15   1  22       4599.50       4690.00       338.70 o                         
  17   1  22       1605.68       1563.35       135.50 o                         
  19   1  22         19.58          3.35        47.36 o                         
 -20   2  22        674.72        719.14       154.97 o                         
 -18   2  22       2805.22       2774.65       167.13 o                         
 -16   2  22        668.55        555.66        58.20 o                         
 -14   2  22        126.93         86.08        34.80 o                         
 -12   2  22        336.51        339.35        71.43 o                         
 -10   2  22       1485.65       1453.14        98.59 o                         
  -8   2  22        526.98        532.20        44.85 o                         
  -6   2  22         64.97         43.84        14.18 o                         
  -4   2  22       1090.03       1053.10        59.76 o                         
  -2   2  22        787.56        813.81        47.96 o                         
   0   2  22       1990.55       1999.16       106.61 o                         
   2   2  22          2.07         -0.76        25.41 o                         
   4   2  22        122.32        141.78        46.88 o                         
   6   2  22       1615.52       1646.97       186.89 o                         
   8   2  22        297.62        260.86        70.36 o                         
  10   2  22       2755.73       2586.20       210.98 o                         
  12   2  22        637.25        711.40       125.34 o                         
  14   2  22          0.31         29.51        43.28 o                         
  16   2  22       1869.68       2050.48       152.15 o                         
  18   2  22       2135.28       2516.15       173.53 o                         
 -17   3  22        234.04        313.98        59.69 o                         
 -15   3  22         96.54         93.71        45.03 o                         
 -13   3  22       2405.48       2341.54       220.81 o                         
 -11   3  22       3303.82       3370.44       255.16 o                         
  -9   3  22       1533.24       1552.54       174.67 o                         
  -7   3  22        601.55        590.17        67.34 o                         
  -5   3  22         65.15         50.21        62.19 o                         
  -3   3  22        373.91        450.08        56.87 o                         
  -1   3  22        473.08        566.64        51.15 o                         
   1   3  22        222.93        188.69        36.98 o                         
   3   3  22        977.73        769.28        81.19 o                         
   5   3  22         30.01         29.08        34.33 o                         
   7   3  22       1124.44       1296.55       111.45 o                         
   9   3  22       2726.28       2878.15       231.63 o                         
  11   3  22       4444.78       4015.36       284.40 o                         
  13   3  22        493.51        544.33       115.17 o                         
  15   3  22         61.67        150.52        83.49 o                         
 -14   4  22         38.05         41.05        58.00 o                         
 -12   4  22        338.42        359.74       102.40 o                         
 -10   4  22         12.02        -27.70        41.65 o                         
  -8   4  22        435.52        276.22        81.97 o                         
  -6   4  22       1231.06       1223.13       108.46 o                         
  -4   4  22          1.77        -25.89        31.48 o                         
  -2   4  22         61.36        -15.32        47.90 o                         
   0   4  22       1176.81       1038.17       102.36 o                         
   2   4  22        917.32        794.46        72.58 o                         
   4   4  22          2.05         34.82        34.84 o                         
   6   4  22         56.03         57.67        41.45 o                         
   8   4  22         17.27          5.15        49.73 o                         
  10   4  22         11.13         82.72        80.87 o                         
 -21   1  23          5.11        -55.36        47.89 o                         
 -19   1  23         82.70         96.31        45.62 o                         
 -17   1  23         80.06        110.60       110.64 o                         
 -15   1  23       2622.03       2543.52       181.31 o                         
 -13   1  23        129.98        124.97        43.26 o                         
 -11   1  23        382.19        415.15        87.96 o                         
  -9   1  23        543.26        662.91        67.79 o                         
  -7   1  23       8483.47       8721.32       225.33 o                         
  -5   1  23        487.07        484.30        41.91 o                         
  -3   1  23        642.19        569.61        44.45 o                         
  -1   1  23       5006.48       4816.04       122.63 o                         
   1   1  23       4168.51       4344.15       117.90 o                         
   3   1  23       1504.58       1368.90        68.79 o                         
   5   1  23       3745.48       3591.30       153.41 o                         
   7   1  23       4358.70       4339.80       175.39 o                         
   9   1  23        248.29        423.67        95.32 o                         
  11   1  23       9481.99       9866.79       527.35 o                         
  13   1  23       1580.45       1422.35       119.98 o                         
  15   1  23        903.75        898.48       100.78 o                         
  17   1  23        821.14        924.71       106.70 o                         
  19   1  23        856.02       1043.49       116.00 o                         
 -20   2  23        503.15        492.58        80.53 o                         
 -18   2  23       1126.79       1333.44       116.76 o                         
 -16   2  23       1878.77       1728.86       125.73 o                         
 -14   2  23        343.85        317.56        58.27 o                         
 -12   2  23       1563.53       1563.49       130.24 o                         
 -10   2  23       2147.29       2174.27       121.49 o                         
  -8   2  23        123.28         81.18        62.54 o                         
  -6   2  23       1766.84       1802.86        79.83 o                         
  -4   2  23          7.26         -1.44        12.64 o                         
  -2   2  23        391.51        468.40        38.15 o                         
   0   2  23         14.05          6.40        27.13 o                         
   2   2  23       2889.80       2947.71       137.52 o                         
   4   2  23        323.55        293.89        47.74 o                         
   6   2  23        315.68        271.22        48.64 o                         
   8   2  23       1003.47        936.38        91.58 o                         
  10   2  23       2426.13       2526.33       216.23 o                         
  12   2  23        451.15        613.68       121.20 o                         
  14   2  23        891.27        968.10       107.30 o                         
  16   2  23        274.55        321.55        67.40 o                         
  18   2  23        297.97        290.55        72.98 o                         
 -17   3  23         48.45          3.84        69.38 o                         
 -15   3  23        522.99        530.72       112.21 o                         
 -13   3  23       2044.75       1990.21       204.74 o                         
 -11   3  23        135.56        168.43        74.73 o                         
  -9   3  23        940.42        808.07       130.17 o                         
  -7   3  23        534.44        502.61       108.10 o                         
  -5   3  23       1588.33       1576.43       108.05 o                         
  -3   3  23       2127.48       2103.19       125.92 o                         
  -1   3  23       1224.87       1268.00        75.39 o                         
   1   3  23         10.13         52.75        25.86 o                         
   3   3  23        330.83        285.34        52.55 o                         
   5   3  23        736.50        599.98        84.05 o                         
   7   3  23       2106.64       1957.46       135.54 o                         
   9   3  23         40.76        -11.59        48.64 o                         
  11   3  23        594.55        566.50       129.51 o                         
  13   3  23        853.49        798.00       134.83 o                         
  15   3  23        107.95        307.24       116.46 o                         
 -12   4  23        404.71        370.04        99.18 o                         
 -10   4  23        664.80        812.52       141.22 o                         
  -8   4  23         29.51         27.34        44.44 o                         
  -6   4  23        276.54        272.22        86.56 o                         
  -4   4  23       5629.58       5772.88       358.41 o                         
  -2   4  23       2394.51       2564.18       156.69 o                         
   0   4  23        111.14        131.42        38.37 o                         
   2   4  23        766.73        757.64        72.43 o                         
   4   4  23        462.55        458.64        57.98 o                         
   6   4  23          0.13        -16.62        35.20 o                         
   8   4  23        571.51        745.98       128.75 o                         
  10   4  23          0.17         16.32        57.45 o                         
 -22   0  24       2096.39       2239.44       236.81 o                         
 -20   0  24       3080.91       3621.58       287.50 o                         
 -18   0  24         81.45         95.46        56.82 o                         
 -16   0  24       1896.92       2128.43       200.01 o                         
 -14   0  24        689.05        653.28       109.89 o                         
 -12   0  24       2131.27       1840.44       170.90 o                         
 -10   0  24      31650.41      31560.21       656.05 o                         
  -8   0  24       1547.68       1596.16       142.78 o                         
  -6   0  24        196.81        114.07        45.38 o                         
  -4   0  24        311.45        234.77        58.78 o                         
  -2   0  24       7129.89       7319.15       281.97 o                         
   0   0  24       6163.14       6574.99       262.32 o                         
   2   0  24       2872.72       2592.00       119.30 o                         
   4   0  24       1518.67       1497.44        94.28 o                         
   6   0  24      10446.37      10279.91       252.74 o                         
   8   0  24      22630.49      22889.37       586.11 o                         
  10   0  24         15.31        -41.33        53.91 o                         
  12   0  24       1588.95       1703.18       178.86 o                         
  14   0  24        625.39        763.33       129.06 o                         
  16   0  24        389.19        576.76       112.35 o                         
  18   0  24       1787.04       1945.30       218.06 o                         
 -21   1  24        884.18        927.08       110.07 o                         
 -19   1  24       1143.66       1256.49       119.96 o                         
 -17   1  24         40.42         34.77        46.03 o                         
 -15   1  24        408.60        245.18        49.66 o                         
 -13   1  24       2201.62       2248.49       135.10 o                         
 -11   1  24       1504.65       1488.58       104.26 o                         
  -9   1  24        330.74        292.33        46.24 o                         
  -7   1  24       4357.76       4213.77       160.74 o                         
  -5   1  24        253.51        305.23        32.34 o                         
  -3   1  24       4060.71       4051.65       134.72 o                         
  -1   1  24       3351.25       3232.83       103.96 o                         
   1   1  24        610.44        691.58        57.35 o                         
   3   1  24        101.91        107.99        25.96 o                         
   5   1  24       4679.68       4485.00       130.61 o                         
   7   1  24       1154.92       1254.92       102.65 o                         
   9   1  24         93.30         96.31        36.36 o                         
  11   1  24        124.32        210.98        57.31 o                         
  13   1  24        363.15        460.92       137.23 o                         
  15   1  24       1251.27       1437.46       193.98 o                         
  17   1  24       1545.36       1829.20       146.76 o                         
  19   1  24        315.55        449.22        81.24 o                         
 -20   2  24         86.44         87.58        50.55 o                         
 -18   2  24        203.16        125.19        61.74 o                         
 -16   2  24         20.66        -27.74        30.75 o                         
 -14   2  24         57.41         24.72        30.41 o                         
 -12   2  24          0.89          3.05        36.13 o                         
 -10   2  24       2309.32       2113.77       122.51 o                         
  -8   2  24       6020.14       5871.13       246.85 o                         
  -6   2  24       7524.21       8096.22       438.88 o                         
  -4   2  24       3747.08       3884.64       175.01 o                         
  -2   2  24        496.38        593.99        62.32 o                         
   0   2  24       1716.04       1779.73       105.37 o                         
   2   2  24        107.49         49.07        61.60 o                         
   4   2  24        472.18        521.18        62.68 o                         
   6   2  24         27.34         43.76        65.91 o                         
   8   2  24        161.35        155.53        45.51 o                         
  10   2  24        960.40       1041.57       142.11 o                         
  12   2  24       3584.57       3270.56       256.71 o                         
  14   2  24       3828.11       3650.65       203.13 o                         
  16   2  24        650.26        752.55       123.27 o                         
 -17   3  24       2760.57       3381.18       282.47 o                         
 -15   3  24       2594.03       2982.52       262.07 o                         
 -13   3  24          2.14          2.73        59.58 o                         
 -11   3  24        672.32        859.06       136.74 o                         
  -9   3  24        381.72        403.97        93.66 o                         
  -7   3  24         20.92         68.00        53.06 o                         
  -5   3  24         12.46          7.34        25.97 o                         
  -3   3  24        238.22        310.13        75.12 o                         
  -1   3  24         66.79         59.08        31.22 o                         
   1   3  24       1139.09       1019.44        92.00 o                         
   3   3  24       2052.41       2023.77       128.36 o                         
   5   3  24        522.22        381.19       124.21 o                         
   7   3  24        234.31        216.70        50.51 o                         
   9   3  24         31.16         98.59        73.52 o                         
  11   3  24        435.20        531.15       109.25 o                         
  13   3  24         22.41         50.78        55.72 o                         
  15   3  24         48.78         31.07        52.69 o                         
 -12   4  24        966.32        977.21       160.93 o                         
 -10   4  24        150.19        -52.17        68.08 o                         
  -8   4  24        952.70        785.03       142.77 o                         
  -6   4  24        190.05         33.05        46.78 o                         
  -4   4  24        737.77        741.21        87.19 o                         
  -2   4  24        524.87        584.17        77.83 o                         
   0   4  24        273.93        231.37        48.91 o                         
   2   4  24          3.80         23.69        53.13 o                         
   4   4  24         70.12         18.59        44.73 o                         
   6   4  24         40.79         43.64        52.56 o                         
   8   4  24         55.11         76.83        64.15 o                         
  10   4  24        878.87       1029.63       157.88 o                         
 -21   1  25        745.36        839.66       106.18 o                         
 -19   1  25        182.83        229.70        49.34 o                         
 -17   1  25        422.71        469.30        72.49 o                         
 -15   1  25       1505.71       1558.38       120.35 o                         
 -13   1  25        750.08        741.89        79.87 o                         
 -11   1  25       1987.98       1941.50       120.81 o                         
  -9   1  25       2920.66       2824.41       138.96 o                         
  -7   1  25       3135.34       3380.14       148.26 o                         
  -5   1  25         22.34         25.63        18.14 o                         
  -3   1  25       3923.02       4193.29       190.86 o                         
  -1   1  25        139.40         98.31        22.12 o                         
   1   1  25       2054.12       2173.42        88.21 o                         
   3   1  25       2147.02       2139.83        96.28 o                         
   5   1  25        278.67        284.20        39.83 o                         
   7   1  25       8228.31       7939.19       242.77 o                         
   9   1  25        120.00        167.00        61.17 o                         
  11   1  25          5.23         28.51        35.49 o                         
  13   1  25       1130.43       1049.58       189.58 o                         
  15   1  25       5331.68       5392.51       243.17 o                         
  17   1  25          8.14        -51.57        40.71 o                         
 -18   2  25          6.42          7.92        51.07 o                         
 -16   2  25       1249.78       1113.35       106.47 o                         
 -14   2  25        524.58        600.81        76.84 o                         
 -12   2  25        294.48        187.53        39.82 o                         
 -10   2  25          0.07        -27.99        27.87 o                         
  -8   2  25         48.05          4.38        22.83 o                         
  -6   2  25         63.92          9.92        30.00 o                         
  -4   2  25       4807.29       4834.02       285.75 o                         
  -2   2  25       7201.03       7416.12       273.15 o                         
   0   2  25       3562.30       3429.25       147.27 o                         
   2   2  25       2065.21       1896.50       114.95 o                         
   4   2  25          0.54         -7.96        32.44 o                         
   6   2  25       1166.23       1114.54       147.39 o                         
   8   2  25         12.71        -19.72        33.64 o                         
  10   2  25        453.33        290.30        82.69 o                         
  12   2  25         56.78         40.16        62.37 o                         
  14   2  25        247.63        245.77        66.27 o                         
  16   2  25         26.44         55.56        85.00 o                         
 -17   3  25        843.14        821.08       141.45 o                         
 -15   3  25         19.95        -69.23        78.26 o                         
 -13   3  25        105.34         74.31        51.18 o                         
 -11   3  25        215.65        129.83        67.76 o                         
  -9   3  25       1147.30       1154.98       161.05 o                         
  -7   3  25         14.12          5.44        50.35 o                         
  -5   3  25        501.34        444.83       100.57 o                         
  -3   3  25       1497.62       1552.84       111.38 o                         
  -1   3  25       5020.66       5017.25       386.68 o                         
   1   3  25       3231.91       3146.10       156.84 o                         
   3   3  25        129.52        102.37        35.47 o                         
   5   3  25         51.06         52.23        43.92 o                         
   7   3  25        235.74        255.29        59.49 o                         
   9   3  25       1086.66        994.04       142.67 o                         
  11   3  25         10.08         21.71        61.28 o                         
  13   3  25        146.77         43.55        52.40 o                         
 -10   4  25       2733.45       3102.92       273.98 o                         
  -8   4  25       2704.21       2995.78       258.74 o                         
  -6   4  25         90.37        142.89        68.43 o                         
  -4   4  25        545.96        416.85       105.32 o                         
  -2   4  25          6.79        -21.50        43.98 o                         
   0   4  25         25.87         32.18        45.56 o                         
   2   4  25        174.17        188.53        48.58 o                         
   4   4  25        154.90        142.07        47.80 o                         
   6   4  25        561.77        474.12        78.65 o                         
   8   4  25        609.91        737.13       130.58 o                         
 -20   0  26       3217.10       3784.14       302.23 o                         
 -18   0  26       6650.64       6876.70       380.62 o                         
 -16   0  26       3278.45       3759.66       272.55 o                         
 -14   0  26        148.00        151.94        53.08 o                         
 -12   0  26      11205.30      11173.68       424.58 o                         
 -10   0  26        163.35        104.95        38.56 o                         
  -8   0  26       1484.75       1529.74       144.41 o                         
  -6   0  26       1388.00       1243.27       128.77 o                         
  -4   0  26        276.37        237.26        56.64 o                         
  -2   0  26       2780.35       2543.47       176.21 o                         
   0   0  26       2826.89       2770.59       179.53 o                         
   2   0  26       3681.09       3474.44       143.41 o                         
   4   0  26       3697.78       3741.96       154.56 o                         
   6   0  26       2488.24       2503.60       130.54 o                         
   8   0  26        210.74        148.20        54.60 o                         
  10   0  26       3334.75       3469.41       249.78 o                         
  12   0  26      13711.08      14735.44       533.20 o                         
  14   0  26       4581.68       4409.10       310.65 o                         
  16   0  26        265.60        312.77        85.71 o                         
  18   0  26       1388.79       1708.36       213.70 o                         
 -21   1  26         91.31         24.98        56.13 o                         
 -19   1  26        933.79        748.40        92.69 o                         
 -17   1  26        190.94        195.87        49.47 o                         
 -15   1  26        450.12        422.85        67.49 o                         
 -13   1  26        227.04        205.78        45.84 o                         
 -11   1  26        327.55        323.51        55.97 o                         
  -9   1  26       1126.27       1075.04        88.94 o                         
  -7   1  26       9371.04       9518.71       249.60 o                         
  -5   1  26       4364.09       4874.61       127.72 o                         
  -3   1  26        825.93        747.39        52.97 o                         
  -1   1  26        134.95        100.71        23.32 o                         
   1   1  26        220.82        271.75        36.67 o                         
   3   1  26        413.69        448.99        49.20 o                         
   5   1  26       1095.49       1115.87        69.40 o                         
   7   1  26        456.02        424.67        66.58 o                         
   9   1  26      11316.75      12000.26       323.59 o                         
  11   1  26        256.17        364.53        87.97 o                         
  13   1  26        541.31        492.88        76.73 o                         
  15   1  26          2.99         10.58        51.98 o                         
  17   1  26       1631.94       1590.53       142.58 o                         
 -18   2  26         48.68         58.79        80.33 o                         
 -16   2  26        459.75        611.66        83.83 o                         
 -14   2  26        952.61        961.94        96.56 o                         
 -12   2  26        870.38        827.68       121.34 o                         
 -10   2  26       1603.24       1775.20       117.62 o                         
  -8   2  26          1.11          1.50        20.53 o                         
  -6   2  26       2736.19       2379.51       208.44 o                         
  -4   2  26       8003.82       8390.28       377.86 o                         
  -2   2  26       4333.80       4545.52       166.30 o                         
   0   2  26         42.40         22.85        32.78 o                         
   2   2  26          7.33          5.52        52.47 o                         
   4   2  26         43.58         34.16        24.76 o                         
   6   2  26        935.53        853.25        88.04 o                         
   8   2  26        417.53        328.36        60.00 o                         
  10   2  26          6.31        -21.63        51.16 o                         
  12   2  26        602.05        680.29       126.31 o                         
  14   2  26        395.57        551.99        84.70 o                         
  16   2  26        861.40       1184.78       123.62 o                         
 -15   3  26        905.50        905.01       153.38 o                         
 -13   3  26        960.46        972.24       149.08 o                         
 -11   3  26          0.65         13.04        52.34 o                         
  -9   3  26         97.67        147.96        65.18 o                         
  -7   3  26          2.29        -22.03        52.92 o                         
  -5   3  26       2611.77       2872.05       238.09 o                         
  -3   3  26       5186.43       5196.00       199.79 o                         
  -1   3  26       1171.49       1058.65       150.43 o                         
   1   3  26        553.21        596.29       100.50 o                         
   3   3  26        745.22        568.56       142.14 o                         
   5   3  26       2761.63       2729.06       159.01 o                         
   7   3  26       1019.27        972.50        98.48 o                         
   9   3  26         49.31         46.99        69.54 o                         
  11   3  26         18.10         62.28        57.37 o                         
  13   3  26         30.17        229.81        95.23 o                         
 -10   4  26        503.92        498.48       116.86 o                         
  -8   4  26         55.51        -23.27        60.21 o                         
  -6   4  26        434.65        298.88        89.57 o                         
  -4   4  26         83.56         73.36        57.77 o                         
  -2   4  26         30.70        -14.09        34.40 o                         
   0   4  26        224.03        202.39        50.35 o                         
   2   4  26        598.02        554.07       119.39 o                         
   4   4  26        568.37        405.59        68.35 o                         
   6   4  26        189.38        219.01        96.04 o                         
   8   4  26          1.20         26.14        57.77 o                         
 -19   1  27        286.55        233.79        77.25 o                         
 -17   1  27        375.47        599.41        85.30 o                         
 -15   1  27        115.36         99.92        41.71 o                         
 -13   1  27        233.49        231.12        66.45 o                         
 -11   1  27       1227.02       1122.98        94.20 o                         
  -9   1  27         27.80          9.72        39.88 o                         
  -7   1  27       1282.60       1258.55        96.12 o                         
  -5   1  27        455.41        458.89        57.78 o                         
  -3   1  27         32.70         47.47        27.11 o                         
  -1   1  27         60.39         93.17        23.73 o                         
   1   1  27         81.28        122.71        40.58 o                         
   3   1  27         26.27         37.23        20.01 o                         
   5   1  27        794.88        841.49        62.30 o                         
   7   1  27        902.70        990.63        90.55 o                         
   9   1  27        133.13        199.39        58.80 o                         
  11   1  27        197.68        114.59        40.23 o                         
  13   1  27       1658.61       1677.65       137.94 o                         
  15   1  27        458.26        429.40        79.40 o                         
  17   1  27        140.17        153.37        48.93 o                         
 -18   2  27       1266.02       1241.42       168.62 o                         
 -16   2  27         27.69         -3.82        29.46 o                         
 -14   2  27        156.39        154.29        96.43 o                         
 -12   2  27        172.28        191.92        67.04 o                         
 -10   2  27        210.08        287.55        50.94 o                         
  -8   2  27         44.58         53.37        48.68 o                         
  -6   2  27        613.68        413.30        95.20 o                         
  -4   2  27       7152.28       7250.53       357.42 o                         
  -2   2  27       1448.02       1443.52        98.73 o                         
   0   2  27       3496.75       3418.09       152.15 o                         
   2   2  27       1183.97        958.32       141.13 o                         
   4   2  27       1136.88        991.73        91.29 o                         
   6   2  27        111.06         56.81        52.60 o                         
   8   2  27          4.35         -6.36        29.32 o                         
  10   2  27         17.77        104.03        68.18 o                         
  12   2  27         64.02         45.81        63.74 o                         
  14   2  27         76.19        108.56        89.76 o                         
 -15   3  27        877.63       1020.75       168.19 o                         
 -13   3  27        963.89       1096.72       163.46 o                         
 -11   3  27        436.53        496.86       116.24 o                         
  -9   3  27         16.52        -29.64        55.01 o                         
  -7   3  27        747.76        631.47       119.95 o                         
  -5   3  27         63.56        -49.50        69.63 o                         
  -3   3  27        306.50        197.28        83.34 o                         
  -1   3  27        825.76        823.10       141.45 o                         
   1   3  27        313.52        402.98        68.77 o                         
   3   3  27         82.23         93.34        34.45 o                         
   5   3  27        134.52        196.92        55.31 o                         
   7   3  27         33.27        106.94        51.07 o                         
   9   3  27        208.95         66.37        48.51 o                         
  11   3  27       1638.08       1759.13       200.51 o                         
  -8   4  27       2641.75       3193.05       278.02 o                         
  -6   4  27        786.05       1119.14       165.33 o                         
  -4   4  27        605.01        474.25       108.96 o                         
  -2   4  27         87.09         18.18        58.24 o                         
   0   4  27        124.52        192.96        53.87 o                         
   2   4  27        422.70        482.42       117.64 o                         
   4   4  27       1944.31       1309.99       182.93 o                         
   6   4  27        366.91        313.35        70.00 o                         
 -20   0  28         11.58         73.50        73.25 o                         
 -18   0  28        516.84        797.68       139.36 o                         
 -16   0  28        236.93        112.88        61.61 o                         
 -14   0  28        305.81        363.10        92.44 o                         
 -12   0  28       1903.82       1917.83       181.34 o                         
 -10   0  28        625.16        483.71        87.66 o                         
  -8   0  28       2100.45       1924.64       167.78 o                         
  -6   0  28       4265.94       4409.59       250.48 o                         
  -4   0  28       2031.40       2162.75       171.41 o                         
  -2   0  28       1426.16       1612.48       147.90 o                         
   0   0  28        474.67        450.07        54.47 o                         
   2   0  28       6842.34       6647.32       206.44 o                         
   4   0  28       1363.92       1323.60        96.93 o                         
   6   0  28       1011.52        894.67        83.32 o                         
   8   0  28         13.85        -15.54        51.61 o                         
  10   0  28       1738.13       1606.04       178.91 o                         
  12   0  28        466.82        484.54       108.34 o                         
  14   0  28       4573.18       5489.01       350.85 o                         
  16   0  28        155.98        239.12        85.89 o                         
 -19   1  28        283.79        284.57        58.84 o                         
 -17   1  28       1285.56       1484.68       125.23 o                         
 -15   1  28       1889.32       1916.02       137.31 o                         
 -13   1  28        785.07        685.09       172.02 o                         
 -11   1  28        354.01        362.05       107.53 o                         
  -9   1  28         92.80         95.64        30.45 o                         
  -7   1  28       6968.28       6844.29       219.81 o                         
  -5   1  28         36.46         18.02        25.30 o                         
  -3   1  28        643.81        607.58        49.55 o                         
  -1   1  28       2467.24       2369.09        96.87 o                         
   1   1  28       1555.54       1671.20        84.72 o                         
   3   1  28       1367.36       1302.64        75.64 o                         
   5   1  28        762.55        772.06        66.50 o                         
   7   1  28        474.11        453.74        66.60 o                         
   9   1  28        247.09        188.29        56.92 o                         
  11   1  28       1040.71        973.75       102.31 o                         
  13   1  28        968.87        917.20       104.23 o                         
  15   1  28       1240.24       1178.70       121.19 o                         
 -18   2  28        920.03        752.40        94.06 o                         
 -16   2  28        400.32        386.13       110.96 o                         
 -14   2  28        531.22        538.98        75.98 o                         
 -12   2  28       2589.88       2599.18       148.99 o                         
 -10   2  28       2560.05       2865.92       242.94 o                         
  -8   2  28         67.61        -34.37        53.74 o                         
  -6   2  28        319.24        321.23        81.10 o                         
  -4   2  28        211.77        102.81        67.69 o                         
  -2   2  28       3746.07       4085.74       271.85 o                         
   0   2  28       1505.60       1481.38       189.07 o                         
   2   2  28          1.88         54.02        36.66 o                         
   4   2  28         47.27         31.04        47.93 o                         
   6   2  28        385.95        313.65        55.91 o                         
   8   2  28       2249.59       2277.44       147.47 o                         
  10   2  28       2224.18       2088.16       206.18 o                         
  12   2  28        592.93        554.16       116.90 o                         
  14   2  28        127.79         87.67        56.04 o                         
 -15   3  28          8.28        -14.18        62.50 o                         
 -13   3  28        381.07        461.92       108.15 o                         
 -11   3  28         54.35         46.09        53.06 o                         
  -9   3  28          5.10         79.71        61.14 o                         
  -7   3  28        565.81        655.75       120.16 o                         
  -5   3  28        158.90        205.79        71.46 o                         
  -3   3  28        859.64        802.67       134.15 o                         
  -1   3  28       6448.68       6623.78       368.13 o                         
   1   3  28       7878.91       8077.14       406.49 o                         
   3   3  28         26.18         37.86        40.26 o                         
   5   3  28        718.45        593.26        79.79 o                         
   7   3  28         59.80         67.83        39.28 o                         
   9   3  28        110.87        109.90        68.93 o                         
  11   3  28        827.62       1059.57       162.69 o                         
  -8   4  28        107.79         68.89        59.27 o                         
  -6   4  28         81.59         97.41        70.70 o                         
  -4   4  28        433.58        409.17       107.54 o                         
  -2   4  28        852.34        853.30       150.07 o                         
   0   4  28         21.38         24.01        56.34 o                         
   2   4  28        202.55        191.31        70.71 o                         
   4   4  28        153.31        236.02        90.10 o                         
 -19   1  29        391.87        491.68        81.91 o                         
 -17   1  29       1970.39       2061.14       151.84 o                         
 -15   1  29        642.29        669.55        84.78 o                         
 -13   1  29         66.50         21.67        33.82 o                         
 -11   1  29       1504.29       1457.01       112.51 o                         
  -9   1  29       1511.79       1430.92       105.81 o                         
  -7   1  29        977.98        834.82        81.57 o                         
  -5   1  29       1787.20       1837.35       169.06 o                         
  -3   1  29       1369.30       1229.25        71.05 o                         
  -1   1  29          6.01         31.01        21.43 o                         
   1   1  29       6704.83       6615.97       167.42 o                         
   3   1  29        803.67        835.28        67.56 o                         
   5   1  29         73.56        116.55        33.36 o                         
   7   1  29        256.23        229.40        50.29 o                         
   9   1  29        851.84        925.62        97.14 o                         
  11   1  29       1412.76       1378.51       122.39 o                         
  13   1  29         71.31         56.83        47.30 o                         
  15   1  29        127.39        -11.27        40.86 o                         
 -16   2  29          1.04        -57.12        83.01 o                         
 -14   2  29         44.91        124.55        58.72 o                         
 -12   2  29         53.20        111.22        66.44 o                         
 -10   2  29        320.95        235.29        78.89 o                         
  -8   2  29       2723.98       2695.70       232.82 o                         
  -6   2  29          9.46          7.84        43.75 o                         
  -4   2  29        965.13       1063.49       146.65 o                         
  -2   2  29       1567.49       1356.31       159.59 o                         
   0   2  29       4466.54       4766.03       184.59 o                         
   2   2  29       1387.66       1287.84       151.22 o                         
   4   2  29       2207.29       2228.84       139.79 o                         
   6   2  29        276.60        194.62        52.06 o                         
   8   2  29         57.99         23.52        60.56 o                         
  10   2  29        262.65        284.88        92.98 o                         
  12   2  29        566.28        527.59        85.11 o                         
  14   2  29        176.17        295.50        69.84 o                         
 -13   3  29         74.42        124.45        70.30 o                         
 -11   3  29        253.41        236.16       105.49 o                         
  -9   3  29         83.19         17.24        55.10 o                         
  -7   3  29       1517.17       1754.10       203.26 o                         
  -5   3  29       1621.39       1639.08       193.06 o                         
  -3   3  29        610.65        756.89       134.04 o                         
  -1   3  29        254.09        208.58        71.26 o                         
   1   3  29       3175.44       3031.39       259.36 o                         
   3   3  29        549.23        588.57        79.83 o                         
   5   3  29         22.09         -0.40        38.80 o                         
   7   3  29         58.20         30.16        38.46 o                         
   9   3  29          0.84        -22.17        67.84 o                         
  11   3  29        158.06         62.83        71.38 o                         
  -6   4  29        715.85        765.00       152.64 o                         
  -4   4  29        456.89        438.93       116.69 o                         
  -2   4  29          5.04        -18.70        60.16 o                         
   0   4  29        176.45        186.54        74.30 o                         
   2   4  29        481.79        408.00       111.87 o                         
 -18   0  30         45.06         -2.52        65.20 o                         
 -16   0  30        369.29        297.44        84.83 o                         
 -14   0  30        307.85        330.95        88.30 o                         
 -12   0  30       3646.39       3913.90       263.07 o                         
 -10   0  30       3423.55       3854.76       254.17 o                         
  -8   0  30       1471.65       1416.96       153.33 o                         
  -6   0  30       2819.90       2556.77       201.08 o                         
  -4   0  30      11952.87      11623.74       409.87 o                         
  -2   0  30       4530.60       4795.77       177.15 o                         
   0   0  30         29.57         31.72        33.23 o                         
   2   0  30        779.00        632.30        67.22 o                         
   4   0  30         38.31          9.64        28.42 o                         
   6   0  30        192.12        125.02        68.89 o                         
   8   0  30       2570.65       2528.68       218.74 o                         
  10   0  30       3684.57       3344.23       260.94 o                         
  12   0  30        353.63        383.03       103.57 o                         
  14   0  30         61.98        205.64        82.00 o                         
 -17   1  30        365.34        401.55       187.07 o                         
 -15   1  30         46.53         -9.56        43.57 o                         
 -13   1  30        598.15        629.14        77.77 o                         
 -11   1  30        240.82        344.50       117.06 o                         
  -9   1  30         59.00         42.73        33.14 o                         
  -7   1  30        753.06        891.86       106.04 o                         
  -5   1  30       1150.70       1081.31        90.47 o                         
  -3   1  30       1422.30       1264.12        74.04 o                         
  -1   1  30        618.78        747.56        58.55 o                         
   1   1  30        583.72        679.64        76.99 o                         
   3   1  30        209.84        198.39        37.98 o                         
   5   1  30       1282.63       1322.56       105.04 o                         
   7   1  30       1479.39       1628.04       100.27 o                         
   9   1  30        325.52        488.87        79.70 o                         
  11   1  30        104.51         83.24        40.45 o                         
  13   1  30         16.10         10.25        34.28 o                         
  15   1  30        929.70        918.81       110.83 o                         
 -16   2  30       1580.47       1733.19       201.76 o                         
 -14   2  30        219.20        255.45        80.91 o                         
 -12   2  30          2.54         49.98        63.45 o                         
 -10   2  30         23.71       -122.87        81.92 o                         
  -8   2  30          6.37         30.55        43.28 o                         
  -6   2  30         28.84         15.48        43.03 o                         
  -4   2  30          0.02          8.81        59.09 o                         
  -2   2  30        525.39        644.19       112.77 o                         
   0   2  30        182.21        195.30        46.09 o                         
   2   2  30       6645.91       6630.46       233.00 o                         
   4   2  30       5726.87       5471.28       218.44 o                         
   6   2  30        740.11        995.83       100.53 o                         
   8   2  30        347.84        285.57        60.62 o                         
  10   2  30        841.28        874.92       143.38 o                         
  12   2  30        567.66        760.94        99.15 o                         
 -13   3  30        133.06         38.46        67.39 o                         
 -11   3  30         20.73        -42.59        92.70 o                         
  -9   3  30       1346.18       1319.06       178.81 o                         
  -7   3  30       2343.80       2811.39       257.44 o                         
  -5   3  30        532.71        484.06       111.61 o                         
  -3   3  30          7.27         73.98        64.61 o                         
  -1   3  30       1148.36       1293.07       171.73 o                         
   1   3  30        777.75        962.95       154.02 o                         
   3   3  30        704.59        879.81        97.03 o                         
   5   3  30        244.08        233.62        57.52 o                         
   7   3  30         89.26        104.62        45.42 o                         
   9   3  30        104.77        254.50        85.20 o                         
 -17   1  31       1189.79       1304.18       124.05 o                         
 -15   1  31       2514.23       2514.87       162.17 o                         
 -13   1  31       1513.25       1530.38       122.67 o                         
 -11   1  31        882.59        889.18        91.17 o                         
  -9   1  31       3280.48       3316.16       167.68 o                         
  -7   1  31        764.69        769.62        81.65 o                         
  -5   1  31        828.14        845.97        89.67 o                         
  -3   1  31       2358.37       2270.77       153.73 o                         
  -1   1  31         34.75         77.81        26.13 o                         
   1   1  31          4.72         12.43        23.90 o                         
   3   1  31       2244.27       1966.72       128.75 o                         
   5   1  31       3728.78       3904.41       206.53 o                         
   7   1  31        111.82         95.44        42.46 o                         
   9   1  31          7.16         24.65        32.05 o                         
  11   1  31        124.97        123.44        48.64 o                         
  13   1  31        378.70        453.27        80.81 o                         
 -16   2  31        329.50        447.64       109.09 o                         
 -14   2  31        519.47        663.84       130.12 o                         
 -12   2  31         36.85        119.82        79.20 o                         
 -10   2  31        400.72        341.14        97.96 o                         
  -8   2  31        784.67        866.29       141.34 o                         
  -6   2  31        228.03        270.26        73.83 o                         
  -4   2  31       4401.17       4644.67       304.53 o                         
  -2   2  31         13.83         54.44        69.73 o                         
   0   2  31        733.66        672.25       118.47 o                         
   2   2  31        103.49        172.11       102.77 o                         
   4   2  31        445.05        460.74        88.97 o                         
   6   2  31        290.91        309.70        58.27 o                         
   8   2  31        264.87        367.11        69.67 o                         
  10   2  31          8.14         57.53        47.78 o                         
  12   2  31        945.58        997.32       114.24 o                         
 -11   3  31       1422.87       1444.76       192.58 o                         
  -9   3  31       1292.27       1368.00       187.62 o                         
  -7   3  31        403.66        320.84        97.89 o                         
  -5   3  31        262.78        226.83        76.69 o                         
  -3   3  31        820.40        714.59       135.22 o                         
  -1   3  31       4088.10       4334.29       315.27 o                         
   1   3  31        626.94        631.49       125.68 o                         
   3   3  31        140.40        104.34        66.81 o                         
   5   3  31        641.07        537.53        91.79 o                         
   7   3  31         46.63         84.12        69.74 o                         
 -16   0  32         23.48         98.70        57.18 o                         
 -14   0  32          1.26        -19.31        40.57 o                         
 -12   0  32       2152.15       2322.45       209.27 o                         
 -10   0  32        653.91        780.03       120.44 o                         
  -8   0  32       2938.75       3008.31       229.14 o                         
  -6   0  32       2115.37       1849.16       173.68 o                         
  -4   0  32        244.94        215.09        41.70 o                         
  -2   0  32        195.01        204.70        56.79 o                         
   0   0  32       1079.63        753.04       201.25 o                         
   2   0  32       1310.65        907.37        83.43 o                         
   4   0  32       1471.48       1446.50       109.36 o                         
   6   0  32        700.72        727.38       117.37 o                         
   8   0  32       1829.61       1816.96       198.38 o                         
  10   0  32       2617.34       2735.94       243.49 o                         
  12   0  32       1256.16       1536.28       192.28 o                         
  14   0  32         45.81        191.04        87.66 o                         
 -17   1  32       2456.46       2743.42       178.27 o                         
 -15   1  32       2274.19       2613.62       166.95 o                         
 -13   1  32        177.09        216.95        52.76 o                         
 -11   1  32          4.42        -31.40        29.39 o                         
  -9   1  32         79.53          5.18        30.67 o                         
  -7   1  32        534.79        548.31        71.72 o                         
  -5   1  32         73.89         54.88        27.77 o                         
  -3   1  32        340.80        276.52        51.27 o                         
  -1   1  32       3752.43       3818.38       133.67 o                         
   1   1  32       1141.07       1360.43       105.15 o                         
   3   1  32       2203.29       2178.67       235.22 o                         
   5   1  32        220.03        255.31        58.99 o                         
   7   1  32        757.42        777.04        73.58 o                         
   9   1  32         98.04         44.61        32.62 o                         
  11   1  32        237.87        299.40        73.52 o                         
  13   1  32          0.21        -10.31        98.88 o                         
 -14   2  32       3208.93       4066.77       316.96 o                         
 -12   2  32       1271.83       1518.04       190.31 o                         
 -10   2  32         99.31        139.08        68.67 o                         
  -8   2  32          5.98         55.20        53.61 o                         
  -6   2  32        227.30        243.12        78.18 o                         
  -4   2  32        185.11        182.14        67.40 o                         
  -2   2  32        766.26        508.62       111.52 o                         
   0   2  32         55.41         74.09        53.94 o                         
   2   2  32       1577.51       1561.41       117.85 o                         
   4   2  32       1302.76       1267.29       108.25 o                         
   6   2  32        281.09        237.79        56.41 o                         
   8   2  32         50.90         43.76        43.70 o                         
  10   2  32        272.16        197.42        70.28 o                         
  -9   3  32        189.93        247.57        80.28 o                         
  -7   3  32        693.45        721.31       142.38 o                         
  -5   3  32        918.13        949.63       150.98 o                         
  -3   3  32       1351.22       1335.33       185.75 o                         
  -1   3  32        118.61         90.92        49.16 o                         
   1   3  32       1071.58        917.86       154.55 o                         
   3   3  32          0.61        -57.48        67.23 o                         
   5   3  32          0.46         60.56        87.47 o                         
   7   3  32       1774.73       1657.69       144.40 o                         
 -15   1  33       1768.55       2123.64       151.66 o                         
 -13   1  33        347.88        462.13        76.73 o                         
 -11   1  33        298.26        306.03        57.09 o                         
  -9   1  33        539.32        651.27        99.06 o                         
  -7   1  33        405.27        434.25        63.17 o                         
  -5   1  33       1189.26       1125.14        96.80 o                         
  -3   1  33       1233.13       1320.84       102.69 o                         
  -1   1  33        691.97        713.56        78.99 o                         
   1   1  33        166.85        194.14        43.99 o                         
   3   1  33       1944.00       1839.60       128.17 o                         
   5   1  33       1401.38       1275.16       112.12 o                         
   7   1  33       1054.27        929.56        80.75 o                         
   9   1  33          0.82         30.84        35.97 o                         
  11   1  33       1118.26       1247.09       126.52 o                         
 -14   2  33        581.50        723.49       141.45 o                         
 -12   2  33        662.16        388.52       102.03 o                         
 -10   2  33        816.96        842.52       142.57 o                         
  -8   2  33        184.96        117.06        66.40 o                         
  -6   2  33        420.30        536.06       118.23 o                         
  -4   2  33       2017.45       1830.33       202.79 o                         
  -2   2  33        450.91        474.40       111.08 o                         
   0   2  33          0.62        -33.92        56.24 o                         
   2   2  33         66.27         20.74        31.92 o                         
   4   2  33        319.54        325.53        65.87 o                         
   6   2  33        892.99        920.43       218.46 o                         
   8   2  33        564.92        699.60       132.91 o                         
  10   2  33        141.20        255.30        86.25 o                         
  -9   3  33        706.21        819.28       153.60 o                         
  -7   3  33        955.65        848.68       154.55 o                         
  -5   3  33        507.99        628.77       130.53 o                         
  -3   3  33        289.57        242.74        84.03 o                         
  -1   3  33        529.65        586.78       130.63 o                         
   1   3  33        378.88        214.56        83.12 o                         
   3   3  33         73.60         45.58        55.03 o                         
   5   3  33          0.25        -11.36        64.07 o                         
 -16   0  34       1950.88       2199.63       226.92 o                         
 -14   0  34       3333.00       3859.57       287.53 o                         
 -12   0  34       2204.75       2301.00       215.49 o                         
 -10   0  34        194.43        153.38        44.11 o                         
  -8   0  34       1423.63       1408.57       161.51 o                         
  -6   0  34       1840.44       2230.98       194.78 o                         
  -4   0  34        498.11        421.38        91.98 o                         
  -2   0  34         54.24        105.90       115.87 o                         
   0   0  34       1643.70       1233.16       218.53 o                         
   2   0  34        790.88        727.31       117.49 o                         
   4   0  34       5116.23       5395.65       216.88 o                         
   6   0  34       1365.93       1200.66       107.38 o                         
   8   0  34       1168.99       1208.99       165.30 o                         
  10   0  34        812.48        837.29       142.71 o                         
  12   0  34        154.95        293.14        98.68 o                         
 -15   1  34        509.71        505.49        76.91 o                         
 -13   1  34       1056.42       1093.79       111.51 o                         
 -11   1  34        577.80        644.41        81.08 o                         
  -9   1  34       1710.61       1841.01       134.11 o                         
  -7   1  34       1685.51       1751.27       125.97 o                         
  -5   1  34       2251.38       2428.08       144.97 o                         
  -3   1  34        547.41        568.83       106.33 o                         
  -1   1  34         13.05         69.68        65.86 o                         
   1   1  34        343.48        247.94        48.50 o                         
   3   1  34        393.70        429.32        66.20 o                         
   5   1  34       1685.90       1639.68       105.67 o                         
   7   1  34       2151.81       1958.17       161.03 o                         
   9   1  34        109.60        112.86       155.16 o                         
  11   1  34        631.35        709.82        98.00 o                         
 -12   2  34         89.42        226.72        98.17 o                         
 -10   2  34          0.07         46.69        43.22 o                         
  -8   2  34        703.85        870.15       149.60 o                         
  -6   2  34        634.10        595.02       119.96 o                         
  -4   2  34        187.21        116.77        69.44 o                         
  -2   2  34       3061.08       3336.43       272.83 o                         
   0   2  34       1627.69       1448.88       179.88 o                         
   2   2  34        688.95        550.48       116.97 o                         
   4   2  34          2.13        -42.74        34.16 o                         
   6   2  34         35.79         17.82        33.01 o                         
   8   2  34         50.85        135.56        65.93 o                         
  -7   3  34         32.83        -71.73        80.33 o                         
  -5   3  34          7.42         -2.30        51.59 o                         
  -3   3  34          0.06         49.05        47.24 o                         
  -1   3  34         11.11        -23.13        71.91 o                         
   1   3  34        592.97        686.29       138.84 o                         
   3   3  34        538.62        451.44       123.12 o                         
 -13   1  35          1.65         25.01        43.73 o                         
 -11   1  35          4.26         22.53        41.35 o                         
  -9   1  35        488.07        537.64        79.88 o                         
  -7   1  35        437.69        604.12        73.49 o                         
  -5   1  35          9.52         39.40        49.41 o                         
  -3   1  35        220.49        286.10        84.90 o                         
  -1   1  35       1907.40       1972.98       198.96 o                         
   1   1  35        735.39        780.80       133.55 o                         
   3   1  35        104.11        122.11        35.26 o                         
   5   1  35        286.81        213.29        43.50 o                         
   7   1  35       1017.19       1035.28        88.55 o                         
   9   1  35         17.48         86.02        91.43 o                         
 -10   2  35       1380.33       1537.21       200.12 o                         
  -8   2  35         64.09        -29.21        72.49 o                         
  -6   2  35         93.04         76.48        72.60 o                         
  -4   2  35        249.19        208.23        82.88 o                         
  -2   2  35          1.58        -34.00        45.62 o                         
   0   2  35          7.75        173.53        72.27 o                         
   2   2  35         14.04         21.26        47.31 o                         
   4   2  35         76.70         32.42        43.41 o                         
   6   2  35        501.14        463.86        76.49 o                         
   8   2  35       1070.77       1029.99       153.11 o                         
  -1   3  35        168.05         70.02        62.97 o                         
 -14   0  36       2849.19       3640.57       288.33 o                         
 -12   0  36       6814.36       7412.73       400.20 o                         
 -10   0  36       6248.31       7232.79       386.25 o                         
  -8   0  36          1.12         10.50        39.39 o                         
  -6   0  36        392.27        328.07        85.48 o                         
  -4   0  36        149.40        118.71        76.05 o                         
  -2   0  36       3528.08       3523.93       251.58 o                         
   0   0  36       4164.33       4649.18       199.74 o                         
   2   0  36        435.37        342.77        61.26 o                         
   4   0  36       1341.53       1434.87       188.11 o                         
   6   0  36       4996.60       5887.60       238.66 o                         
   8   0  36       2402.74       2880.39       257.17 o                         
  10   0  36       1688.32       1956.47       222.81 o                         
 -13   1  36       1585.38       1644.06       163.09 o                         
 -11   1  36        267.20        241.40        49.05 o                         
  -9   1  36        472.04        434.64       103.03 o                         
  -7   1  36        325.23        405.69       105.93 o                         
  -5   1  36        481.46        676.87       126.09 o                         
  -3   1  36        811.51        991.51       147.60 o                         
  -1   1  36       1537.40       1310.65       167.23 o                         
   1   1  36       1778.59       1864.86       133.82 o                         
   3   1  36        165.44        211.22        52.16 o                         
   5   1  36        729.18        710.13        73.64 o                         
   7   1  36         37.27         -5.82        31.15 o                         
   9   1  36        102.28         86.66        65.60 o                         
 -10   2  36       1348.77       1395.23       189.18 o                         
  -8   2  36       3333.50       3124.27       283.21 o                         
  -6   2  36       2371.25       2598.56       252.00 o                         
  -4   2  36       1116.16       1025.03       158.85 o                         
  -2   2  36         13.79         54.31        71.23 o                         
   0   2  36        837.77        901.86       147.55 o                         
   2   2  36       1097.47        832.64       151.17 o                         
   4   2  36        938.54        978.87       158.63 o                         
   6   2  36         55.62         49.87        42.68 o                         
 -11   1  37        133.33        104.94        75.04 o                         
  -9   1  37         38.96         70.06        80.58 o                         
  -7   1  37        328.00        366.38       107.35 o                         
  -5   1  37        569.25        733.74       129.14 o                         
  -3   1  37        275.54        230.79        81.37 o                         
  -1   1  37         48.03         67.14        51.11 o                         
   1   1  37        914.77        803.73       132.74 o                         
   3   1  37        318.10        404.72        63.77 o                         
   5   1  37         27.49         68.98        33.37 o                         
   7   1  37       1276.15       1294.37       101.37 o                         
  -8   2  37        475.32        318.36        94.15 o                         
  -6   2  37         20.04        -19.54        57.36 o                         
  -4   2  37        720.95        865.83       158.06 o                         
  -2   2  37          0.13          9.88        45.16 o                         
   0   2  37         13.74         44.45        71.18 o                         
   2   2  37        630.36        618.47       125.08 o                         
   4   2  37         95.57         86.61        66.23 o                         
 -10   0  38        217.15        121.61        73.07 o                         
  -8   0  38        334.30        447.74       106.30 o                         
  -6   0  38        775.78        775.64       130.19 o                         
  -4   0  38       1167.15       1365.79       166.07 o                         
  -2   0  38       2024.45       1800.92       186.53 o                         
   0   0  38       2118.88       2105.20       138.76 o                         
   2   0  38       3314.23       4036.80       196.02 o                         
   4   0  38       1689.54       1688.06       132.95 o                         
   6   0  38        136.64        131.99        61.36 o                         
  -9   1  38       3495.37       3962.63       311.58 o                         
  -7   1  38       3644.25       3556.01       283.01 o                         
  -5   1  38        567.79        638.27       127.18 o                         
  -3   1  38        135.61          5.09        55.21 o                         
  -1   1  38        115.24        139.91        62.13 o                         
   1   1  38          9.48        -44.59        65.65 o                         
   3   1  38        188.70        111.80        71.75 o                         
   5   1  38       1037.14       1150.41        95.26 o                         
  -4   2  38       2342.10       2254.90       243.66 o                         
  -2   2  38        106.90         41.63        63.63 o                         
   0   2  38         57.21         -2.54        44.69 o                         
  -7   1  39          3.17          2.68        62.80 o                         
  -5   1  39        364.11        378.77       101.66 o                         
  -3   1  39       1957.99       2178.19       224.89 o                         
  -1   1  39         42.48         45.94        47.63 o                         
   1   1  39        299.85        302.98        65.74 o                         
   3   1  39       1028.28        996.89       111.21 o                         
  -6   0  40        349.76        230.22        63.39 o                         
  -4   0  40       1350.04       1521.14       177.47 o                         
  -2   0  40          5.89         36.33        54.75 o                         
   0   0  40       1362.38       1580.85       180.34 o                         
   2   0  40        447.31        516.31       107.40 o                         
  -5   1  40       1094.24        976.73       157.00 o                         
  -3   1  40       1813.54       1841.42       209.53 o                         
  -1   1  40       1140.33       1241.32       168.99 o                         
                                                                                
